# Supplementary material for: Exploring the interplay of stress, fatigue, and empathy: The mediating role of cognitive flexibility in enhancing the well-being of university students in medical and social disciplines
Source: PLoS One. 2025 Apr 24;20(4):e0321946. doi: 10.1371/journal.pone.0321946 (PMC12021214; doi:10.1371/journal.pone.0321946)
Supplement: S1 File — (XLS) [file pone.0321946.s001.xls]

## Sheet: Arkusz1
No.	No. after removals	Researcher’s signature	Date of study	1. Gender (1 - woman; 2 - man)	2. Age (1- 18-20 years; 2 - 21-23 years; 3 - 24 and more)	3. Year of study	4. University (1 - Medical University of Gdansk. MUG ; 2- Unieversity of Gdańsk, UG)	5a. Field of study	5b. Field of study (1 - Medical; 2 - Physiotherapy; 3 - Midwifery; 4 - Nursing; 5 - Pedagogy; 6 - Sociology; 7 - Psychology)	5c. Field of study, medical (1) vs. non-medical (2)	6. Mode of study (1 - Stationary; 2 - Non-stationary)	7. First-choice field of study (1 - Yes; 2 - No)	8. Specialisation (1 - Not applicable; 2 - I don't know; 3 - I know which specialization I'll choose)	9. Combining studies with work (1 - I study and work; 2 - I only study)	10. Average sleep per day (hours)	11. Enjoyment of helping others (scale from 1 to 10)	12. Self-esteem assessment (scale from 1 to 10)	12b. Self-esteem assessment (1,2,3=1; 4,5,6=2; 7,8,9,10=3)	13. Satisfaction assessment	EQ - Empathy Questionnaire	Class EQ - I II III IV	Class EQ class 1 0-32 class 2 33-51 class 3 52-63 class 4 64-80	TIPI Extraversion	TIPI Agreeableness	TIPI Conscientiousness	TIPI Emotional Stability	TIPI Openness	CHFQ - General Fatigue Score	CHFQ - Physical Fatigue	CHFQ - Mental Fatigue	EP - Overall Score	EP - Control Scale	EP - Alternatives Scale	PSS10 - Stress
1	1	KS3	2019-03-20	1	2	3	1	Medical	1	1	1	1		1	5	10	4	2	9	66	IV	4	7	6.5	4.5	5	4.5	22	18	7	127	47	73	8
2	2	KS2	2019-03-20	1	3	4	1	Medical	1	1	1	1	3	1	6	9	5	2	7	52	IIII	3	4.5	6.5	5	2.5	4.5	16	11	5	117	46	71	20
3	3	KS1	2019-03-20	1	1	1	1	Medical	1	1	1	1	3	2	8	7	7	3	7	32	I	1	6.5	6.5	4	6.5	6.5	10	7	3	177	42	69	28
15	4	KS110	2019-05-24	1	2	4	1	Medical	1	1	1	1	2	2	7	10	8	3	8	41	II	2	7	6	6	5	5.5	12	8	4	108	38	70	19
16	5	KS109	2019-05-27	1	2	4	1	Medical	1	1	1	1	3	1	7	9	6	2	10	39	II	2	6	5	4	6.5	4.5	5	2	3	98	32	66	7
17	6	KS108	2019-05-27	1	3	4	1	Medical	1	1	1	2	3	1	6	9	8	3	7	50	II	2	6	6	6	3.5	5.5	13	10	3	105	36	69	16
18	7	KS107	2019-05-24	1	2	4	1	Medical	1	1	1	1	2	2	6	7	7	3	7	42	II	2	3.5	5	5	2	6.5	11	9	2	103	39	64	14
19	8	KS106	2019-05-27	1	3	4	1	Medical	1	1	1	1	3	1	5	10	2	1	3	23	I	1	3.5	4	7	1	7		19		109	47	62	26
20	9	KS103	2019-05-24	2	2	4	1	Medical	1	1	1	1	2	2	8	7	10	3	10	50	II	2	7	5.5	6.5	7	5		4		133	51	82	7
21	10	KS102	2019-05-23	1	3	4	1	Medical	1	1	1	1	2	1	6	10	9	3	8	47	II	2	6.5	6	7	4.5	4.5		10		105	31	74	12
22	11	KS162	2019-05-24	1	2	4	1	Medical	1	1	1	1	2	1	8	7	7	3	9	55	IIII	3	6	6.5	6	2.5	5	19	13	6	108	36	72	33
23	12	KS164	2019-06-05	1	2	4	1	Medical	1	1	1	1	2	2	6	9	7	3	8	49	II	2	4.5	6.5	7	4.5	6	10	7	3	112	36	76	16
24	13	KS163	2019-05-23	2	2	4	1	Medical	1	1	1	1	3	1	7	8	7	3	9	40	II	2	7	6	6	6	4	13	7	6	114	47	67	15
25	14	KS113	2019-05-23	2	2	4	1	Medical	1	1	1	1	2	1	6	10	7	3	8	47	II	2	6.5	6	5.5	5.5	4	13	7	5	105	36	69	12
30	15	AK45		1	3	3	1	Medical	1	1	1	2	2	1	6	8	5	2	7	47	II	2	5.5	4.5	6	2	4.5				97	36	61	25
34	16	KS84	2019-05-22	2	3	3	1	Medical	1	1	1	1	2	1	7	8	7	3	7	51	II	2	6	3.5	4	3.5	4.5	13	9	4	118	45	73	18
35	17	KS92	2019-05-22	1	3	4	1	Medical	1	1	1	1	3	1	6	10	8	3	8	54	IIII	3	6.5	5	6	5	4.5	8	5	3	104	39	65	9
36	18	KS6		1	2	2	1	Medical	1	1	1	1	2	2	7	7	7	3	5	27	I	1	3.5	5	6	6	4.5	14	9	5	100	30	70	13
37	19	KS8	2019-03-20	1	1	2	1	Medical	1	1	1	1	3	2	8	8	4	2	5	27	I	1	5	4.5	2.5	2.5	5	11	7	4	96	34	62	16
38	20	KS9	2019-03-20	1	2	1	1	Medical	1	1	1	1	3	2	6	10	4	2	8	47	II	2	6.5	5.5	5.5	4	6.5	16	12	4	123	46	77	22
39	21	KS10		1	3	3	1	Medical	1	1	1	1	3	1	6	9	8	3	8	46	II	2	6	5	3.5	2.5	5.5	20	16	4	112	42	70	27
54	22	AK51	2019-06-07	1	2	3	1	Medical	1	1	1	1	2	1	6	7	6	2	7	39	II	2	6	5.5	4.5	6	5	19	13	6	94	40	54	25
55	23	AK46	2019-06-07	1	2	3	1	Medical	1	1	1	1	2		2	7	6	2	4	28	I	1	3	3	6	2.5	3.5	17	11	6	77	22	55	25
56	24	AK33	2019-06-07	2	2	3	1	Medical	1	1	1	1	3	2	8	7	8	3	9	28	I	1	6.5	5.5	5	3	4.5	31	21	10	94	28	66	33
57	25	AK52	2019-06-07	1	2	3	1	Medical	1	1	1	1	2	2	7	8	6	2	6	20	I	1	2.5	3.5	4	2	5	24	17	7	95	38	57	28
58	26	AK49	2019-06-07	1	2	3	1	Medical	1	1	1	1	2	1	7	10	7	3	7	61	IIII	3	5	5.5	7	3	4.5	15	10	5	119	46	73	13
59	27	AK48	2019-06-07	2	2	3	1	Medical	1	1	1	1	3	2	7	7	7	3	8	49	II	2	6	5.5	6	4	6	15	7	8	123	49	74	21
60	28	AK50	2019-06-07	1	3	3	1	Medical	1	1	1	1	3	2	7	8	5	2	8	46	II	2	4.5	5.5	5		6.5	11	7	4	117	44	73	17
61	29	AK44	2019-06-07	1	3	3	1	Medical	1	1	1	1	2	1	8	10	5	2	5	48	II	2	4	4	5.5	3.5	4.5	23	14	9	92	29	63	26
62	30	AK47	2019-06-07	2	2	3	1	Medical	1	1	1	1	2	1	6.5	8	6	2	7	50	II	2	7	3.5	7	6	2.5	13	9	4	124	53	71	25
63	31	AK32	2019-06-07	2	2	3	1	Medical	1	1	1	1	3	2	7	1	10	3	5	50	II	2	5.5	2.5	5.5	3	4.5	27	21	6	110	19	91	34
64	32	AK31	2019-06-07	2	2	3	1	Medical	1	1	1	1	2	2	6	8	7	3	6	29	I	1	4	4.5	3	2	6	33	21	12	113	42	71	28
65	33	AK34	2019-06-07	1	3	3	1	Medical	1	1	1	1	2	2	6	10	7	3	7	33	II	2	4	6	5.5	4.5	5.5	16	10	6	107	40	67	16
66	34	AK30	2019-06-07	2	2	3	1	Medical	1	1	1	1	3	1	8	8	8	3	5	45	II	2	6.5	3.5	6	6	7	17	12	5	135	54	81	7
67	35	AK29	2019-06-07	2	3	3	1	Medical	1	1	1	1	2	2	6	7	7	3	8	40	II	2	4.5	3	4	5.5	6	11	7	4	109	45	64	21
68	36	AK27	2019-06-07	2	2	3	1	Medical	1	1	1	1	2	2	6	10	3	1	4	37	II	2	4.5	6.5	3.5	1	6	32	21	11	76	21	55	21
69	37	AK28	2019-06-07	2	2	3	1	Medical	1	1	1	1	3	2	6	9	5	2	6	58	IIII	3	6.5	6.5	7	5	5.5	10	6	4	114	40	74	21
70	38	AK35	2019-06-07	2	2	3	1	Medical	1	1	1	1	3	1	7	7	2	1	2	39	II	2	4.5	4.5	5	2.5	5.5	33	21	12	94	29	65	28
71	39	AK23	2019-06-07	1	2	3	1	Medical	1	1	1	1	3	1	6	8	5	2	8	47	II	2	7	6	6.5	5.5	4.5	19	13	6	112	47	65	29
72	40	AK24	2019-06-07	2	2	3	1	Medical	1	1	1	1	3	2	8	10	8	3	9	49	II	2	5.5	5.5	2	7	4	11	8	3	124	44	80	11
73	41	KS39	2019-04-17	2	2	2	1	Medical	1	1	1	1	2	2	7	10	9	3	9	57	IIII	3	6	5	6	6	5	12	8	4	101	38	63	16
74	42	KS38	2019-04-17	2	1	2	1	Medical	1	1	1	1	2	2	5	10	6	2	5	42	II	2	5.5	4.5	7	5	6	17	11	6	106	37	69	16
75	43	KS37	2019-04-17	1	1	1	1	Medical	1	1	1	1	3	2	6	6	6	2	8	55	IIII	3	7	6	6	2	7	14	10	4	118	44	74	23
76	44	KS27	2019-04-17	1	2	3	1	Medical	1	1	1	1	3	2	7	7	5	2	8	50	II	2	4.5	6	5.5	2	6.5	9	6	3	115	32	83	16
77	45	KS26	2019-04-17	1	1	1	1	Medical	1	1	1	1	2	2	8	6	6	2	8	43	II	2	6.5	6.5	7	5.5	5.5	12	8	4	94	26	68	17
78	46	KS25		1	2	1	1	Medical	1	1	1	1	2	2	7.5	9	4	2	4	35	II	2	5	6	2	3	5	23	16	7	96	32	64	26
79	47	KS24		2	2	4	1	Medical	1	1	1	1	3	1	6	8	7	3	6	56	IIII	3	6	5.5	6	2.5	4.5	11	7	4	135	53	82	16
80	48	KS23		1	1	1	1	Medical	1	1	1	1	2	2	5	8	6	2	7	41	II	2	6.5	3.5	6.5	5.5	5.5	12	5	7	109	47	62	22
81	49	KS22	2019-03-20	1	2	2	1	Medical	1	1	1	1	2	2	6	10	3	1	7	51	II	2	7	7	3.5	4.5	4.5	10	6	4	102	30	72	22
82	50	KS20	2019-03-20	2	2	4	1	Medical	1	1	1	1	2	2	8	9	8	3	9	37	II	2	7	5	4	6	6.5	4	1	3	94	27	67	12
83	51	KS19		1	1	1	1	Medical	1	1	1	1	2	2	8	7	5	2	8	49	II	2	6	6.5	5	4.5	5.5	19	14	5	111	35	76	21
84	52	KS18	2019-03-20	1	1	1	1	Medical	1	1	2	1	3	2	6	10	5	2	7	67	IV	4	7	6.5	5.5	2.5	5.5	23	14	9	127	44	83	24
85	53	KS17	2019-03-20	2	1	1	1	Medical	1	1	1	1	2	1	7	5	9	3	5	46	II	2	5.5	3	2.5	1	5	12	6	6	130	49	81	16
86	54	KS16	2019-03-20	2	1	1	1	Medical	1	1	1	1	2	2	7	9	9	3	7	55	IIII	3	5	7	6	1	5	19	13	6	115	37	78	34
87	55	KS12	2019-03-20	1	1	1	1	Medical	1	1	1	1	2	2	5	10	4	2	10	67	IV	4	6.5	6	7	3	6.5	24	18	6	114	39	75	23
88	56	KS71		1	2	2	1	Medical	1	1	1	2	2	2	7	10	4	2	3	45	II	2	3.5	6.5	3	1.5	4.5	19	12	7	108	33	75	17
89	57	KS14		1	2	2	1	Medical	1	1	1	1	3	2	6	10	5	2	7	63	IIII	3	4.5	6	2.5	3	7	14	9	5	111	27	84	14
90	58	KS11	2019-03-20	1	1	1	1	Medical	1	1	1	1	3	2	4	9	3	1	5	36	II	2	1.5	6	5	5	4	15	11	4	102	31	71	22
91	59	KS57	2019-03-20	1	1	2	1	Medical	1	1	1	1	2	2	7	7	3	1	5	43	II	2	2.5	5	5	3	5	19	14	5	95	34	61	23
92	60	KS36	2019-04-17	2	2	1	1	Medical	1	1	1	1	2	2	7.5	9	5	2	3	25	I	1	1.5	2	7	5	5.5	15	9	6	119	43	76	17
93	61	KS35	2019-04-17	2	1	2	1	Medical	1	1	1	1	3	2	6.5	10	6	2	8	50	II	2	6.5	5.5	6.5	6	6.5	19	12	7	119	45	74	19
94	62	KS34	2019-04-17	1	2	2	1	Medical	1	1	1	1	3	2	8	8	5	2	9	45	II	2	6	5	6.5	5.5	5	10	6	4	127	48	79	14
95	63	KS33	2019-04-17	1	2	2	1	Medical	1	1	1	1	3	2	7	8	6	2	7	36	II	2	5.5	4	7	2.5	3.5	16	10	6	107	39	68	27
96	64	KS32	2019-04-17	1	3	3	1	Medical	1	1	1	1	3	2	6	9	8	3	7	49	II	2	6.5	6.5	4	6	5	17	13	4	123	49	74	15
97	65	KS31	2019-04-17	1	3	3	1	Medical	1	1	1	2	2	2	6	8	5	2	8	56	IIII	3	6.5	5.5	6	2.5	4.5	11	7	4	113	38	75	23
98	66	KS30	2019-04-17	1	1	1	1	Medical	1	1	1	1	2	2	5	9	5	2	6	48	II	2	4	4.5	7	2	5.5	17	12	5	95	29	66	25
99	67	KS29	2019-04-17	2	3	3	1	Medical	1	1	1	1	3	2	8	6	6	2	7	40	II	2	6	4	5.5	5.5	5.5	11	7	4	108	45	63	8
100	68	KS28	2019-04-17	1	1	1	1	Medical	1	1	1	1	2	2	8	9	5	2	7	46	II	2	5.5	6	7	3	4.5	20	15	5	101	37	64	27
101	69	KS55	2019-03-20	1	2	2	1	Medical	1	1	1	2	2	1	5	7	3	1	5	33	II	2	4.5	4.5	6	1.5	6	22	14	8	80	23	57	30
102	70	KS54		1	2	2	1	Medical	1	1	1	1	3	2	6	9	4	2	5	41	II	2	5	5	7	1.5	3.5	13	10	3	124	46	78	18
103	71	KS97	2019-05-22	1	3	4	1	Medical	1	1	1	1	3	1	6	10	6	2	6	53	IIII	3	4.5	6	6.5	4	5	12	8	4	109	42	67	19
104	72	KS96	2019-05-22	2	3	4	1	Medical	1	1	1	1	2	1	6.5	9	8	3	9	35	II	2	3	5.5	6.5	4	4.5	12	7	5	109	35	74	15
105	73	KS95	2019-05-22	2	3	4	1	Medical	1	1	1	1	2	2	7	5	7	3	7	30	I	1	4.5	4.5	5	6	3	13	10	3	101	46	55	22
106	74	KS94	2019-05-22	1	3	4	1	Medical	1	1	1	1	3	2	7	10	5	2	6	44	II	2	3.5	6.5	6	2	3.5	21	12	9	104	35	69	10
107	75	KS93	2019-05-22	2	2	4	1	Medical	1	1	1	1	3	1	6	8	8	3	7	34	II	2	6.5	3.5	4	2.5	4	19	13	6	107	44	63	15
108	76	KS91	2019-05-22	2	2	4	1	Medical	1	1	1	1	2	2	6	6	6	2	3	24	I	1	3.5	5	5.5	2.5	5	12	8	4	90	28	62	22
109	77	KS90	2019-05-22	1	2	4	1	Medical	1	1	1	1	2	1	6	10	5	2	9	44	II	2	6	5	6.5	5	5	14	10	4	119	55	64	12
110	78	KS88	2019-05-22	2	3	4	1	Medical	1	1	1	1	2	1	5	10	4	2	6	23	I	1	4	6.5	4.5	5.5	4	14	8	6	107	37	70	8
111	79	KS87	2019-05-22	1	2	4	1	Medical	1	1	1	1	2	2	6	9	2	1	2	39	II	2	1.5	4	5.5	2	6.5	22	18	4	118	40	78	15
112	80	KS86	2019-05-22	1	2	4	1	Medical	1	1	1	1	3	1	6	9	5	2	6	45	II	2	4	6	6.5	1.5	4	20	13	7	93	25	68	25
113	81	KS85	2019-05-22	2	2	4	1	Medical	1	1	1	1	3	2	6	9	7	3	7	40	II	2	6.5	3.5	7	1.5	7	10	6	4	112	40	72	24
114	82	KS83	2019-05-22	2	2	3	1	Medical	1	1	1	1	2	2	6	8	5	2	5	33	II	2	1.5	4	6	4	3	15	10	5	73	25	48	11
115	83	KS89	2019-05-22	1	2	4	1	Medical	1	1	1	1	3	1	7.5	9	5	2	8	52	IIII	3	6	7	6.5	4.5	6.5	9	6	3	116	45	71	9
116	84	KS79	2019-05-22	2	2	2	1	Medical	1	1	1	1	3	2	6	6	7	3	7	33	II	2	3	5.5	5	6	4.5	7	5	2	94	31	63	13
117	85	KS78	2019-05-22	1	2	2	1	Medical	1	1	1	1	3	2	7	10	6	2	7	33	II	2	6	3.5	7	4	3.5	11	6	5	117	38	79	22
118	86	KS77	2019-05-22	2	2	2	1	Medical	1	1	1	1	3	2	7	8	7	3	8	40	II	2	4.5	4	4	2.5	5	9	3	6	100	41	59	10
119	87	KS76	2019-05-22	2	1	2	1	Medical	1	1	1	1	3	2	6.5	9	5	2	8	48	II	2	6.5	5	6	5	4	19	10	9	117	44	73	15
120	88	KS75	2019-05-22	2	2	2	1	Medical	1	1	1	1	3	2	5	8	6	2	6	37	II	2	6	3	4	3.5	5	11	8	3	105	43	62	18
121	89	KS74		2	2	2	1	Medical	1	1	1	1	3	1	8	8	8	3	10	40	II	2	5.5	5.5	6.5	2.5	4	13	9	4	97	43	54	22
122	90	KS73	2019-05-22	1	2	1	1	Medical	1	1	1	1	2	2	5	10	5	2	8	40	II	2	6.5	7	6.5	6.5	5.5	27	17	11	121	49	72	27
123	91	KS72	2019-05-22	2	2	1	1	Medical	1	1	1	1	3	2	6	10	7	3	8	48	II	2	6.5	6.5	6	5	5	19	13	6	110	41	69	19
124	92	KS70	2019-05-22	1	2	2	1	Medical	1	1	1	1	3	2	5	8	8	3	8	58	IIII	3	6.5	6.5	7	4.5	5	17	10	7	121	50	71	22
125	93	KS82	2019-05-22	1	2	3	1	Medical	1	1	1	1	2	2	6	7	7	3	7	34	II	2	6	6	5.5	2.5	3	17	13	4	102	40	62	23
126	94	KS81	2019-05-22	1	2	2	1	Medical	1	1	1	1	3	2	6	10	5	2	6	48	II	2	4	4.5	5	1	4	19	13	6	76	23	53	32
127	95	KS80	2019-05-22	1	2	2	1	Medical	1	1	1	1	3	2	7	10	7	3	7	55	IIII	3	6.5	6	6	3	6	18	13	5	115	35	80	23
128	96	KS69	2019-05-22	2	2	1	1	Medical	1	1	1	2	2	2	7	10	3	1	5	53	IIII	3	4	6	6.5	1.5	5.5	17	11	6	114	41	73	22
129	97	KS68	2019-05-22	2	3	1	1	Medical	1	1	2	1	2	2	7	10	7	3	5	49	II	2	5	6.5	6	6	4.5	10	6	4	114	35	79	15
130	98	KS67	2019-05-22	2	1	1	1	Medical	1	1	1	1	2	2	7	8	10	3	2	34	II	2	7	4	3	4	7	14	10	4	121	47	74	16
131	99	KS66	2019-05-22	1	1	1	1	Medical	1	1	2	1	3	1	6	7	7	3	6	35	II	2	6.5	3	6.5	5	5.5	21	16	5	117	53	64	17
132	100	KS65	2019-05-22	1	2	2	1	Medical	1	1	1	1	2	2	6	8	2	1	2	46	II	2	2	6.5	3	1	3.5	24	16	8	98	23	75	32
133	101	KS64	2019-05-22	1	1	1	1	Medical	1	1	1	1	2	1	8	10	5	2	9	50	II	2	7	6	6.5	4	6.5	15	11	4	119	38	81	16
134	102	KS63	2019-05-22	1	1	1	1	Medical	1	1	1	1	2	2	6	8	8	3	6	43	II	2	6.5	6	4	4.5	5	18	10	8	109	36	73	26
135	103	KS62	2019-05-22	2	1	1	1	Medical	1	1	1	1	3	2	8	5	9	3	8	28	I	1	2.5	3.5	6	6	3.5	15	13	2	123	45	78	17
136	104	KS61	2019-05-22	1	2	1	1	Medical	1	1	1	1	2	2	6	6	5	2	8	50	II	2	6.5	3	3	2	4	22	14	8	104	28	76	32
137	105	KS60	2019-05-22	1	1	1	1	Medical	1	1	1	1	2	2	6	10	5	2	8	51	II	2	6.5	7	2.5	4	6.5	23	15	8	123	42	90	25
138	106	KS59	2019-05-22	1	2	1	1	Medical	1	1	1	1	2	2	5	10	2	1	4	62	IIII	3	6.5	6	6	4	5	28	20	8	130	49	81	31
139	107	KS58	2019-05-22	1	1	1	1	Medical	1	1	1	1	2	2	6	9	2	1	7	57	IIII	3	6.5	6.5	5	2	5	18	14	4	107	35	72	26
140	108	KS57	2019-05-22	1	1	1	1	Medical	1	1	1	1	3	2	5	7	0	0	2	29	I	1	4.5	6	1	3.5	6	28	21	7	90	26	64	29
141	109	KS56	2019-05-22	2	1	1	1	Medical	1	1	1	1	3	2	6	8	2	1	6	53	IIII	3	3	6	3	2	5.5	11	6	5	120	43	77	15
142	110	KS55	2019-05-22	2	1	1	1	Medical	1	1	1	1	3	2	6	9	4	2	6	39	II	2	5.5	6	6	3.5	3	20	10	10	71	22	49	21
143	111	KS54	2019-05-22	1	1	1	1	Medical	1	1	1	1	3	2	6	10	4	2	8	54	IIII	3	6.5	6.5	6	3.5	6.5	17	13	4	113	43	70	22
144	112	KS53	2019-05-22	2	2	1	1	Medical	1	1	2	1	2	2	6	5	5	2	8	35	II	2	7	2.5	5.5	6.5	5	8	5	3	87	43	44	12
145	113	KS52	2019-05-22	2	2	1	1	Medical	1	1	1	1	3	2	8	8	8	3	7	25	I	1	6.5	3	3	6	6	7	4	3	113	50	63	13
146	114	KS51	2019-05-22	1	1	1	1	Medical	1	1	2	1	2	2	8	10	7	3	10	51	II	2	5.5	6	7	4.5	6	14	12	2	104	35	69	13
147	115	KS50	2019-05-22	2	1	1	1	Medical	1	1	1	1	2	2	7	9	7	3	8	57	IIII	3	6.5	6	6	5	4	8	6	2	117	47	70	12
148	116	KS49	2019-05-22	2	2	1	1	Medical	1	1	1	1	2	2	6	8	5	2	3	55	IIII	3	4	6	3	1.5	5	19	14	5	108	45	63	19
149	117	MB21	2019-05-23	1	2	3	1	Medical	1	1	1	1	3	1	7	10	7	3	9	44	II	2	7	6	6.5	4.5	5.5	15	10	5	132	46	86	13
150	118	MB22	2019-05-23	1	2	3	1	Medical	1	1	2	1	3	2	7	10	5	2	10	64	IV	4	7	6.5	6	5	7	15	9	6	131	48	83	12
151	119	MB23	2019-05-23	1	3	3	1	Medical	1	1	1	1	3	2	7	10	5	2	9	63	IIII	3	5	4.5	3.5	2.5	5.5	13	8	5	125	45	80	33
152	120	MB24	2019-05-23	1	2	3	1	Medical	1	1	1	1	3	2	5	8	4	2	6	48	II	2	5.5	6	5.5	2.5	4.5	24	14	10	101	30	71	24
153	121	MB25	2019-05-23	1	2	3	1	Medical	1	1	1	1	2	2	6.5	8	5	2	5	21	I	1	6	3.5	5	1.5	5.5	23	15	8	88	31	57	21
154	122	MB26	2019-05-23	1	2	3	1	Medical	1	1	1	1	2	2	5	10	10	3	10	39	II	2	7	7	7	4	4	11	7	4	140	56	84	21
155	123	MB27	2019-05-20	2	3	3	1	Medical	1	1	1	2	2	2	7	8	4	2	9	38	II	2	5	6.5	2.5	2.5	6	12	7	5	123	48	75	11
156	124	MB28	2019-05-20	2	3	3	1	Medical	1	1	1	2	2	2	7	10	4	2	7	36	II	2	4.5	6	1	6	3.5	12	8	4	91	40	51
157	125	MB29	2019-05-20	1	2	3	1	Medical	1	1	1	1	3	1	5	6	5	2	5	34	II	2	5.5	5	6	4.5	4.5	16	10	6	115	42	73	22
158	126	MB30	2019-05-20	2	2		1	Medical	1	1	1	1	2	2	5	8	5	2	1	45	II	2	4.5	6.5	3	6	5	25	18	7	117	44	73	19
159	127	MB31	2019-05-20	1	2	3	1	Medical	1	1	1	1	2	2	6	9	6	2	6	36	II	2	4	6.5	5.5	4	6	17	11	6	107	38	69	15
160	128	MB32	2019-05-20	2	3	3	1	Medical	1	1	1	1	2	1	8	10	10	3	8	23	I	1	4	6	6.5	6.5	2.5	17	10	7	87	33	54	28
161	129	MB33	2019-05-20	1	2	3	1	Medical	1	1	1	1	2	1	9	10	9	3	9	24	I	1	7	5	4	6	6.5	11	7	4	100	45	55	12
162	130	KS132	2019-05-23	1	2	4	1	Medical	1	1	1	1	3	1	6	7	7	3	6	35	II	2	5.5	6.5	4.5	2.5	5.5	15	10	5	98	38	60	17
163	131	KS131	2019-05-23	1	3	4	1	Medical	1	1	2	1	3	1	4.5	9	7	3	7	33	II	2	4	5.5	6	3.5	3	12	8	4	95	37	58	10
164	132	MB34	2019-05-23	2	2	3	1	Medical	1	1	1	1	3	1	7	8	10	3	7	40	II	2	3	6	6	3.5	7	11	7	4	127	45	82	15
165	133	MB36	2019-05-23	1	2	3	1	Medical	1	1	1	1	2	2	7	8	5	2	6	42	II	2	4	6.5	4.5	2	6.5	18	14	4	103	67	36	20
166	134	MB35	2019-05-23	1	2	3	1	Medical	1	1	1	1	2	2	7	9	6	2	7	48	II	2	5	6.5	6	3.5	6	17	12	5	103	33	70	24
167	135	MB27	2019-05-23	2	2	3	1	Medical	1	1	1	1	2	2	6	10	2	1	0	51	II	2	5.5	7	5	5	4.5	30	21	9	130	50	80	22
168	136	MB38	2019-05-17		3	2	1	Medical	1	1	2	1	3	2	10	10	6	2	3	45	II	2	4.5	3	1.5	1	5.5	30	21	9	58	18	40	34
169	137	KS58	2019-05-22	2	1	1	1	Medical	1	1	1	1	3	2	6	7	10	3	8	21	I	1	6.5	2.5	3.5	7	3	23	13	10	77	32	45	29
170	138	KS47	2019-05-22		1	1	1	Medical	1	1	1	1	3		10	5	10	3	10	51	II	2						25	21	4	133	56	77	12
172	139	MB16	2019-05-23	1	2	3	1	Medical	1	1	1	1	2		9	3	6	2	3	53	IIII	3	5.5	7	6	6	2.5	22	14	8	39	66	21	21
173	140	MB15	2019-05-23	1	2	3	1	Medical	1	1	1	1	2	2	6	8	7	3	8	40	II	2	6.5	5	6	3.5	4.5	21	15	6	111	41	70	26
174	141	MB14	2019-05-23	1	3	3	1	Medical	1	1	1	2	2	2	6	7	4	2	5	39	II	2	3.5	5	2	3.5	4.5	13	10	3	122	46	76	22
175	142	MB13	2019-05-23	1	2	3	1	Medical	1	1	1	1	2	2	6	8	2	1	1	48	II	2	4	6	5	2	4	31	21	11	124	43	81	20
176	143	MB12	2019-05-23	2	2	3	1	Medical	1	1	1	1	2	1	8	7	8	3	8	35	II	2	6	6	4	3.5	5	17	9	8				11
177	144	KS45	2019-05-22	2	2	1	1	Medical	1	1	1	2	3	2	6	6	8	3	8	39	II	2	6.5	6	6.5	4	6	22	14	8	116	44	72	18
178	145	KS44	2019-05-22	1	1	1	1	Medical	1	1	1	1	3	2	5	8	3	1	9	53	IIII	3	5	7	3	4.5	6	19	14	5	110	41	69	19
179	146	KS43	2019-05-22	1	1	1	1	Medical	1	1	2	1	2	2	7	10	6	2	8	36	II	2	4.5	5	3.5	3.5	4	19	13	6	94	26	68	24
180	147	KS42	2019-05-22	1	1	1	1	Medical	1	1	1	1	3	2	6	10	5	2	8	55	IIII	3	6.5	6.5	7	2	7	19	11	8	110	41	69	32
181	148	KS41	2019-05-22	1	1	1	1	Medical	1	1	2	1	3	2	7	10	5	2	7	55	IIII	3	6.5	6	6.5	3	7	19	12	7	118	36	82	32
182	149	KS40	2019-05-22	1	1	1	1	Medical	1	1	1	1	3	2	6					54	IIII	3	5.5	5	7	4	4.5	24	17	7	102	37	65	25
183	150	KS98	2019-05-24	1	1	1	1	Medical	1	1	1	1	2	2	7	9	6	2	7	40	II	2	6	6	6	4.5	4.5	13	7	6	102	36	66	12
184	151	KS99	2019-05-24	1	1	2	1	Medical	1	1	1	1	2	1	6	7	4	2	2	42	II	2	2.5	6	5	1.5	5	26	16	10	96	28	68	26
185	152	KS133	2019-05-23	1	2	4	1	Medical	1	1	1	1	3	1	7	10	5	2	8	53	IIII	3	6.5	3.5	6	2.5	2.5	21	13	8	106	32	74	23
186	153	KS135	2019-05-23	1	3	4	1	Medical	1	1	2	1	3	2	10	4	10	3	7	34	II	2	6.5	1.5	5.5	5.5	5.5	24	21	3	96	47	49	11
187	154	KS134	2019-05-23	2	3	4	1	Medical	1	1	1	1	3	2	6	10	8	3	9	56	IIII	3	7	7	7	3.5	6.5	12	11	1	112	41	71	15
188	155	KS100	2019-05-24	1	2	2	1	Medical	1	1	1	1	3	2	7	9	8	3	7	54	IIII	3	5.5	6	6	5	6.5	8	4	4	112	47	65	15
189	156	KS146	2019-05-27	1	2	2	1	Medical	1	1	1	1	2	2	6	8	6	2	7	56	IIII	3	4	6	7	5.5	5	16	7	9	129	46	83	27
190	157	KS145	2019-05-23	1	2	4	1	Medical	1	1	1	1	3	1	7	10	6	2	8	55	IIII	3	5.5	6.5	5.5	4.5	7		10		108	28	80	19
191	158	KS144	2019-05-23	1	2	4	1	Medical	1	1	1	1	3	2	7	8	10	3	10	63	IIII	3	7	6	4	3.5	5	11	8	3	134	51	83	14
192	159	KS123	2019-05-22	1	3	4	1	Medical	1	1	1	2	2	1	7	10	7	3	10	52	IIII	3	7	4	6.5	3	7	11	7	4	108	50	58	14
193	160	KS161	2019-05-26	2	2	2	1	Medical	1	1	1	2	2	1	5	7	7	3	5	43	II	2	5.5	6	6	5.5	5.5	18	10	8	115	43	72	20
194	161	KS160	2019-05-27	2	2	2	1	Medical	1	1	1	1	3	2	7	10	4	2	6	43	II	2	1.5	4	7	5.5	4	23	11	12	137	54	83	30
195	162	KS159	2019-05-23	1	2	2	1	Medical	1	1	1	1	2	2	4.5	8	5	2	5	44	II	2	1.5	6	7	1	2	18	13	5	89	27	62	23
196	163	KS158	2019-05-23	1	2	2	1	Medical	1	1	1	1	2	2	7	10	5	2	8	47	II	2	4.5	6.5	6	3	2.5	15	8	7	86	26	60	16
197	164	KS157	2019-05-25	1	2	2	1	Medical	1	1	1	1	3	2	7	8	4	2	4	43	II	2	6	4	7	3	6.5	18	11	7	125	53	72	22
199	165	KS156	2019-05-23	1	2	2	1	Medical	1	1	2	1	2	1	6	10	5	2	7	45	II	2	6.5	6	6	6	4.5	31	18	13	113	47	66	27
200	166	KS155	2019-05-23	1	2	2	1	Medical	1	1	1	1	3	2	7	6	7	3	3	33	II	2	5.5	3.5	6.5	3.5	6.5	21	15	6	112	39	73	23
201	167	KS154	2019-05-27	1	2	2	1	Medical	1	1	1	1	2	1	6	9	5	2	7	50	II	2	6	5	7	3.5	5	16	12	4	89	40	49	23
202	168	KS153	2019-05-27	1	1	2	1	Medical	1	1	2	1	2	1	6	8	6	2	6	38	II	2	5.5	4.5	2.5	3	6	16	13	3	105	39	66	23
203	169	KS152	2019-05-27	1	1	2	1	Medical	1	1	2	1	2	2	7	9	5	2	7	38	II	2	6	6	6	2.5	3.5	13	8	5	105	38	67	24
204	170	KS151	2019-05-24	1	1	2	1	Medical	1	1	1	1	2	2	7	8	8	3	8	37	II	2	4	7	6	4.5	4.5	15	11	4	93	37	56	17
205	171	KS150	2019-05-28	2	2	2	1	Medical	1	1	1	1	2	2	6	8	9	3	9	42	II	2	6	3.5	7	6	5.5	19	15	4	117	45	72	11
206	172	KS149	2019-05-28	1	1	2	1	Medical	1	1	1	1	2	1	7	6	5	2	5	24	I	1	6	5.5	4.5	4.5	4.5	11	7	4	108	39	69	19
207	173	KS148		1	1	2	1	Medical	1	1	1	1	2	2	7	8	8	3	8	35	II	2	6	3.5	6	5.5	4	12	8	4	135	54	81	21
208	174	KS147	2019-05-24	1	1	2	1	Medical	1	1	1	1	3	2	7.5	9	7	3	6	42	II	2	4	4.5	6	2.5	2.5	20	13	7	99	33	66	24
209	175	KS122	2019-05-23	2	3	4	1	Medical	1	1	1	1	3	2	6	10	2	1	4	22	I	1	1.5	2.5	7	6	3	13	8	5	127	49	78	14
210	176	KS121	2019-05-23	1	3	4	1	Medical	1	1	1	2	3	1	7	10	8	3	8	71	IV	4	7	7	4	6	7	1	0	1	71	30	41	20
211	177	KS120	2019-05-23	1	3	4	1	Medical	1	1	1	2	3	1	5	9	5	2	4	47	II	2	6	4.5	5.5	3.5	4	18	13	5	95	34	61	30
212	178	KS118		1	3	4	1	Medical	1	1	1	1	3	2	6	9	7	3	7	44	II	2	6.5	6	5.5	5.5	6.5	15	11	4	115	43	72	19
213	179	KS116	2019-05-23	2	2	4	1	Medical	1	1	1	1	3	2	7	9	6	2	10	45	II	2	7	4	7	5.5	3.5	14	9	5	123	53	70	14
214	180	KS117	2019-05-23	1	3	4	1	Medical	1	1	2	1	2	2	8	10	6	2	6	41	II	2	6	4	6.5	4	4	23	14	9	112	31	81	20
215	181	KS135	2019-05-22	1	2	4	1	Medical	1	1	1	1	3	2	7	7	5	2	8	47	II	2	7	6	6	5	6	11	7	4	108	42	66	13
216	182	KS137	2019-05-23	1	2	4	1	Medical	1	1	1	1	2	2	5	6	5	2	4	30	I	1	4.5	6.5	6.5	2	4	10	11	5	91	30	61	27
217	183	KS138	2019-05-23	2	2	4	1	Medical	1	1	1	1	3	1	5	7	7	3	5	17	I	1	4	4.5	3.5	4	4	11	7	4	98	36	62	19
218	184	KS139	2019-05-23	1	2	4	1	Medical	1	1	1	1	2	1	6.5	9	5	2	9	60	IIII	3	6.5	6.5	6.5	4	4.5	6	3	3	108	34	74	12
219	185	KS130	2019-05-23	1	3	4	1	Medical	1	1	1	2	3	1	6	10	1	1	5	42	II	2	4.5	6	6	1.5	2.5	11	5	6	95	23	72	18
220	186	KS140	2019-05-23	2	2	4	1	Medical	1	1	1	1	3	1	5	8	6	2	7	33	II	2	5.5	5	5	5.5	4	13	8	5	113	39	74	10
221	187	KS141	2019-05-23	1	2	4	1	Medical	1	1	1	1	2	2	7	9	5	2	9	55	IIII	3	6	6	6	5.5	6.5	11	7	4	117	44	73	12
222	188	KS142	2019-05-23	2	2	4	1	Medical	1	1	1	1	2	2	5	7	10	3	5	41	II	2	6.5	3	4	5.5	5.5	15	12	3	119	45	74	23
223	189	KS143	2019-05-23	1	2	4	1	Medical	1	1	1	1	2	1	7	10	4	2	7	38	II	2	4.5	6.5	5.5	3	4.5	11	7	4	85	43	42	23
224	190	KS124	2019-05-23			4	1	Medical	1	1	1	1	3	1	5	9	5	2	6	61	IIII	3	6	6	6	3.5	6	9	7	2	108	36	72	27
227	191	KS127	2019-05-23	2	2	4	1	Medical	1	1	1	1	3	1	5	7	8	3	2	46	II	2	3	3	4.5	1.5	4	31	21	10	64	15	49	37
228	192	KS128	2019-05-23	1	2	4	1	Medical	1	1	1	1	2	2	7	10	8	3	8	49	II	2	3.5	5	6.5	1.5	3.5	14	10	4	95	36	59	19
229	193	KS129	2019-05-23	1	3	4	1	Medical	1	1	1	1	2	1	7	8	8	3	8	30	I	1	4	6.5	6	3.5	6	13	9	4	107	39	68	17
230	194	KG1	2019-10-08	1	1	2	2	Pedagogy	5	2	1	1	2	2	9	8	8	3	8	47	II	2	6.5	6.5	5.5	4.5	6	11	9	2	98	35	63	12
232	195	KK1	2019-10-08	1	3	2	2	Pedagogy	5	2	1	2	3	2	7	8	6	2		54	IIII	3			2	7		9	7	2	121	36	85	6
233	196	MW1	2019-10-08	1	1	2	2	Pedagogy	5	2	1	1	3	2		5	6	2	6	34	II	2	5	4	5	4.5	4	9	7	2	109	43	66	12
235	197	IM2	2019-10-08	1	1	2	2	Pedagogy	5	2	1	1	3	1	8	7	7	3	8	34	II	2	4.5	3.5	5	2	3.5	20	12	8	87	25	62	30
236	198	MW2	2019-10-08	1	1	2	2	Pedagogy	5	2	1	1	3	2		10	5	2	6	43	II	2	6.5	6.5	6.5	1.5	5	16	12	4	103	38	65	12
237	199	MW3	2019-10-08	1	1	3	2	Pedagogy	5	2	1	1	3	1	8	8	7	3	5	40	II	2	5	6.5	6	1.5	4	13	10	3	91	35	56	25
238	200	KG7	2019-10-08	1	1	2	2	Pedagogy	5	2	1	1	3	2	8	8	6	2	8	54	IIII	3	6	6.5	6.5	3	6.5							13
240	201	MW5	2019-10-08	1	1	2	2	Pedagogy	5	2	1	1	3	1	8	8	8	3	8	29	I	1	6.5	5	6.5	3	4	6	3	3	122	51	71	12
241	202	MW6	2019-10-08	1	1	2	2	Pedagogy	5	2	1	1	3	1	8	10	5	2	8	54	IIII	3	3	6.5	6	2.5	4.5	10	6	4	100	27	73	17
242	203	KG9	2019-10-08	1	1	2	2	Pedagogy	5	2	1	1	2	1	8	10	10	3	8	43	II	2	6.5	6.5	6.5	5	6	13	9	4	105	33	72	20
243	204	MW7	2019-10-08	1	1	2	2	Pedagogy	5	2	1	1	3	1	10	10	5	2	8	38	II	2	6.5	6	7	2.5	5	5	2	3	103	36	67	14
244	205	KG8	2019-10-08	1	1	2	2	Pedagogy	5	2	1	1	2	1	9	10	10	3	8	31	I	1	5	5	6	3	5				69	31	38	21
245	206	KG10	2019-10-08	1	1	2	2	Pedagogy	5	2	1	2	3	2	8	9	6	2	8	45	II	2	7	6.5	6	3.5	6.5	11	7	4	96	35	61	20
246	207	KG2	2019-10-08	1	1	2	2	Pedagogy	5	2	1	2	3	1		5	5	2	4	30	I	1	5.5	4.5	2.5	6	5	25	16	9	103	25	78	17
247	208	KG6	2019-10-08	1	2	2	2	Pedagogy	5	2	1	2	3	2	8	9	8	3	7	43	II	2	6	4.5	5	4	5	10	5	5	110	36	74	17
248	209	KG5	2019-10-08	1	1	2	2	Pedagogy	5	2	1	1	3	1	8	10	5	2	8	53	IIII	3	6.5	7	5.5	4	5	8	5	3	83	31	52	13
249	210	KG4	2019-10-08	1	1	2	2	Pedagogy	5	2	1	1	3	1	6	7	5	2	4	42	II	2	3.5	5.5	4	1.5	7	16	10	6	95	26	69	29
250	211	KG3	2019-10-08	1	1	2	2	Pedagogy	5	2	1	1	1	1	7	7	6	2	6	32	I	1	4	5.5	3.5	3	5	9	5	4	98	34	64	18
251	212	KG13	2019-10-08	1	1	2	2	Pedagogy	5	2	1	1	3	2	10	9	3	1	1	37	II	2	4.5	3.5	2.5	1.5	6.5	32	21	11	106	36	70	30
252	213	EN1	2019-10-08	1	1	2	2	Pedagogy	5	2	1	2	2	1	7	9	3	1	7	41	II	2	6.5	6	5	5.5	6.5	17	13	4	91	29	62	17
253	214	KG11	2019-10-08	1	1	2	2	Pedagogy	5	2	1	1	3	2		8	5	2	7	43	II	2	5.5	5.5	6.5	2	4.5	16	10	6	71	24	47	33
254	215	KG12	2019-10-08	1	2	2	2	Pedagogy	5	2	1	1	3	1		7	8	3	7	41	II	2	5.5	4.5	4.5	3	5	6	3	3	109	39	70	14
255	216	MW8	2019-10-08	1	1	2	2	Pedagogy	5	2	1	1	3	2	8	7	4	2	4	29	I	1	5	3.5	3	1	3.5	14	5	9	80	17	63	24
256	217	MW9	2019-10-08	1	1	2	2	Pedagogy	5	2	1	1	3	2		10	5	2	9	55	IIII	3	6.5	6	5.5	2.5	7	13	7	6	135	54	81	10
257	218	MW10	2019-10-08	1	1	2	2	Pedagogy	5	2	1	1	1	2	8	7	8	3	10	44	II	2	6.5	4.5	6.5	4	6	16	11	5	121	48	73	19
259	219	JG3	2019-10-08	1	1	2	2	Pedagogy	5	2	1	1	3	2	7	9	7	3	8	41	II	2	6	6	6.5	2.5	6	9	6	3	111	46	65	14
260	220	MW14	2019-10-08	1	2	2	2	Pedagogy	5	2	1	1	3	2	8	10	8	3	7	46	II	2	4.5	7	7	3	3	10	8	2	107	36	71	17
261	221	MW13	2019-10-08	1	1	2	2	Pedagogy	5	2	1	1	1	2	8	9	6	2	7	41	II	2	6	6.5	5.5	5	6.5	13	8	5	95	39	56	17
262	222	MW11	2019-10-08	1	2	2	2	Pedagogy	5	2	1	1	2	1	9	10	10	3	8	50	II	2	7	6.5	6.5	3.5	5	4	4	0	115	47	68	16
263	223	KG20	2019-10-08	1	2	2	2	Pedagogy	5	2	1	1	1	1		9	9	3	10	49	II	2	7	4.5	4	3.5	5	11	8	3	100	46	54	16
264	224	KG19	2019-10-08	1	2	3	2	Pedagogy	5	2	1	1	2	1	7	8	8	3	8	50	II	2	5	4	5.5	3.5	6	20	14	6	112	40	72	13
265	225	KG18	2019-10-08	1	1	3	2	Pedagogy	5	2	1	1	1	2	6	10	7	3	5	50	II	2	6	3	5	1.5	5	20	15	5	124	48	76	31
266	226	KG17	2019-10-08	1	2	3	2	Pedagogy	5	2	1	1	1	1		8	3	1	5	43	II	2	6	5.5	5.5	2.5	6	26	19	7	106	30	76	17
267	227	KG16	2019-10-08	1	2	3	2	Pedagogy	5	2	1	1	1	1	7	10	5	2	7	52	IIII	3	7	7	4.5	1	5	20	11	9	100	34	66	25
268	228	KG15	2019-10-08	1	2	3	2	Pedagogy	5	2	1	1	2	1	7	10	6	2	7	52	IIII	3	6	5	6.5	5	4.5	11	7	4	115	48	67	5
269	229	KG14	2019-10-08	1	2	3	2	Pedagogy	5	2	1	1	3	2	6	8	5	2	7	47	II	2	6	4	1.5	3	6.5	27	18	9	93	39	54	22
270	230	KG21	2019-10-14	2	3	5	2	Sociology	6	2	1	1	1	1	7	6	9	3	5	46	II	2	1.5	5.5	2.5	4.5	6.5	29	21	8	118	44	74	15
271	231	KG22	2019-10-14	1	2	5	2	Sociology	6	2	1	1	1	1		10	5	2	7	50	II	2	7	6	5.5	3	5	19	12	7	100	33	67	24
272	232	KG23	2019-10-14	1	2	5	2	Sociology	6	2	1	2	1	2	7	10	8	3	7	37	II	2	3.5	5	3	2.5	3.5	20	14	6	112	39	73	25
273	233	KG24	2019-10-14	2	3	5	2	Sociology	6	2	1	1	2	2	8	8	7	3	9	55	IIII	3	5.5	7	6.5	6.5	4.5	7	5	2	127	45	82	4
274	234	KG25	2019-10-14	1	2	5	2	Sociology	6	2	1	1	1	1	7	8	6	2	8	44	II	2	7	5	5.5	4.5	4.5	13	9	4	79	26	53	25
275	235	KG26	2019-10-14	2	3	5	2	Sociology	6	2	1	1	1	1	7	3	6	2	8	23	I	1	1.5	6	5.5	2	6.5	12	6	6	120	48	72	15
276	236	KG27	2019-10-14	2	2	5	2	Sociology	6	2	1	1	2	1	9	7	7	3	7	23	I	1	4.5	4.5	5	3.5	5.5	17	11	6	110	32	78	18
277	237	KG28	2019-10-14	1	3	5	2	Sociology	6	2	1	1	1	1	7	9	7	3	6	49	II	2	7	4.5	6	5	7	18	10	8	122	46	76	16
278	238	KG29	2019-10-14	1	3	5	2	Sociology	6	2	1	1	1	1		7	8	3	8	31	I	1	6.5	5	6	5	5.5	11	5	6	101	41	60	18
279	239	KG30	2019-10-14	1	3	5	2	Sociology	6	2	1	2	1	2	6	8	3	1	5	36	II	2	6	5	3.5	1.5	3.5	17	12	5	87	33	54	27
280	240	KG31	2019-10-14	1	3	5	2	Sociology	6	2	1	1	2	2		5	3	1	3	43	II	2	2.5	3.5	6	1.5	4	17	12	5	72	19	53	32
281	241	KG32	2019-10-14	1	2	5	2	Sociology	6	2	1	1	1	2	8	8	4	2	5	38	II	2	6.5	6	3	2	4.5	19	12	7	93	33	60	29
282	242	KG33	2019-10-14	2	3	5	2	Sociology	6	2	1	2	1	2		8	2	1	2	51	II	2	6.5	5.5	1.5	1	7	31	21	10	116	36	80	29
283	243	KG34	2019-11-19	1	2	4	2	Pedagogy	5	2	1	1	2	1	8	10	5	2	5	50	II	2	6	6	4	3.5	5	19	13	6	94	38	56	21
284	244	KG35	2019-11-19	1	2	4	2	Pedagogy	5	2	1	1	3	1		9	5	2	8	55	IIII	3	5.5	5.5	4.5	3.5	7	17	10	7	111	35	76	13
285	245	KG36	2019-11-19	1	2	4	2	Pedagogy	5	2	1	1	2	1	7	8	5	2	7	39	II	2	6.5	4.5	4.5	6	4.5	10	4	6	116	43	73	11
286	246	KG37	2019-11-19	1	2	4	2	Pedagogy	5	2	1	1	3	1	10	7	4	2	5	47	II	2	6.5	5	3.5	4	6	10	5	5	105	39	66	26
287	247	KG38	2019-11-19	1	2	4	2	Pedagogy	5	2	1	2	2	1	6	7	7	3	4	34	II	2	7	4.5	7	5.5	4	25	17	8	113	37	76	28
288	248	KG39	2019-11-19	1	2	4	2	Pedagogy	5	2	1	1	3	1	7	10	10	3	7	40	II	2	3	5	4	2	7	31	19	12	99	18	81	32
289	249	KG40	2019-11-19	1	2	4	2	Pedagogy	5	2	1	1	2	1	7	9	4	2	5	40	II	2	3.5	4	6	2	4.5	22	15	7	77	19	58	23
290	250	KG41	2019-11-19	1	2	4	2	Pedagogy	5	2	1	1	2	1	7	9	10	3	8	50	II	2	6.5	6.5	5.5	6.5	4.5	18	12	6	120	48	72	13
291	251	KG42	2019-11-19	1	2	4	2	Pedagogy	5	2	1	1	3	1		9	9	3	7	46	II	2	6.5	6.5	7	4	5.5	8	5	3	114	46	68	13
292	252	KG43	2019-11-19	1	2	4	2	Pedagogy	5	2	1	1	3	1	6	10	6	2	6	55	IIII	3	6.5	6.5	4	5.5	4	11	7	4	101	39	62	19
293	253	KG44	2019-11-19	1	2	4	2	Pedagogy	5	2	1	1	3	1		10	5	2	6	48	II	2	7	7	6.5	6.5	4.5	11	7	4	116	44	72	19
294	254	KG45	2019-11-19	1	2	4	2	Pedagogy	5	2	1	1	3	1	6	6	7	3	9	46	II	2	7	6	6	4	6	11	7	4	114	44	70	13
295	255	MW12	2019-10-08	1	1	2	2	Pedagogy	5	2	1	1	3	1	7	10	10	3	7	56	IIII	3	7	6.5	6	5.5	5.5	15	9	6	101	36	65	20
296	256	MW15	2019-10-08	1	3	2	2	Pedagogy	5	2	1	2	3	2		8	3	1	5	38	II	2	3.5	5	2.5	2.5	4	22	15	7	85	24	61	25
297	257	MW16	2019-10-08	1	1	2	2	Pedagogy	5	2	1	2	1	2	7	9	5	2	3	50	II	2	3.5	6.5	6.5	1.5	6.5	17	13	4	98	28	70	26
298	258	MW17	2019-10-08	1	1	2	2	Pedagogy	5	2	1	2	3	2	8	10	6	2	8	50	II	2	6.5	6	4.5	5	5.5	13	8	5	120	46	74	12
299	259	MW18	2019-10-08	1	1	2	2	Pedagogy	5	2	1	1	3	1		8	4	2	4	49	II	2	4	6	6	1.5	6	21	15	6	104	32	72	15
300	260	MW19	2019-10-08	1	1	1	2	Pedagogy	5	2	1	2	2	2	7	10	7	3	8	53	IIII	3	6.5	6	5.5	6	5.5	13	7	6	113	38	75	20
301	261	MW20	2019-10-08	1	1	1	2	Pedagogy	5	2	1	1	2	2	9	9	6	2	7	35	II	2	3	5	5.5	2.5	3	12	7	5	90	28	62	11
302	262	MW21	2019-10-08	1	1	1	2	Pedagogy	5	2	1	1	3	2	7	9	7	3	9	49	II	2	7	6	7	6	4	6	1	5	118	44	74	10
303	263	MW22	2019-10-08	1	1	1	2	Pedagogy	5	2	1	1	2	1	9	9	3	1	5	58	IIII	3	4	6	6.5	2.5	4	14	9	5	106	37	69	22
304	264	MW23	2019-10-08	1	2	1	2	Pedagogy	5	2	1	2	3	1	7	10	2	1	1	41	II	2	3.5	6	5.5	1	3.5	20	15	5	66	10	56	30
305	265	MW24	2019-10-08	1	1	1	2	Pedagogy	5	2	1	1	3	1	9	10	3	1	6	60	IIII	3	6.5	6	5.5	1.5	4.5	25	19	6	89	33	56	24
306	266	MW25	2019-10-08	1	2	1	2	Pedagogy	5	2	1	2	2	2	6	8	6	2	8	40	II	2	3.5	6.5	5.5	6.5	3.5	10	5	5				9
307	267	KG46	2019-11-19	1	2	4	2	Pedagogy	5	2	1	1	3	1	7	8	9	3	8	47	II	2	6	5.5	7	2.5	4.5	11	7	4	108	43	65	19
308	268	KG47	2019-11-19	1	2	4	2	Pedagogy	5	2	1	1	3	2	13	3	6	2	7	50	II	2	7	7	5	3	6	21	16	5	117	39	78	35
309	269	KG48	2019-11-19	1	2	4	2	Pedagogy	5	2	1	1	3	1	7	8	5	2	6	47	II	2	3.5	6.5	6	3.5	6.5	12	7	5	98	35	63	26
310	270	KG49	2019-11-19	1		4	2	Pedagogy	5	2	1	1	3	1	6	10	5	2	8	50	II	2	6.5	6	6.5	3	4.5	7	5	2	107	42	65	23
311	271	KG50	2019-11-19	1	2	4	2	Pedagogy	5	2	1	1	3	1		9	9	3	7	44	II	2	4	5.5	7	1.5	2	27	21	6	84	21	63	27
312	272	KG51	2019-11-19	1	2	4	2	Pedagogy	5	2	1	1	3	1	8	9	5	2	4	55	IIII	3	4.5	7	5.5	1	2.5	19	14	5	95	25	70	31
313	273	KG52	2019-11-19	1	2	4	2	Pedagogy	5	2	1	2	2	1	6	8	6	2	5	48	II	2	6.5	6	6	2.5	5	15	10	5	103	36	67	19
314	274	KG53	2019-11-19	1	2	4	2	Pedagogy	5	2	1	1	3	1	8	9	6	2	8	58	IIII	3	6.5	7	4.5	2.5	6	9	7	2	117	45	72	19
315	275	KG54	2019-11-19	1	2	4	2	Pedagogy	5	2	1	1	2	1	6	8	7	3	5	25	I	1	5.5	2.5	6	3.5	4.5	11	8	3	94	38	56	27
316	276	KG55	2019-11-19	1	2	4	2	Pedagogy	5	2	1	1	2	1	7	10	1	1	5	64	IV	4	6.5	7	6.5	3.5	5	19	17	2	109	33	66	27
317	277	KG56	2019-11-19	1	2	4	2	Pedagogy	5	2	1	1	2	2	8	8	8	3	7	42	II	2	5.5	4.5	7	2	6	19	13	6	108	41	67	23
318	278	KG57	2019-11-19	1	2	4	2	Pedagogy	5	2	1	1	2	1		8	7	3	6	44	II	2	6	5.5	7	6.5	5.5	12	7	5	111	37	74	14
319	279	KG58	2019-11-19	1	2	4	2	Pedagogy	5	2	1	1	3	1		10	5	2	7	48	II	2	6	6.5	2	2.5	7	14	7	7	96	32	64	17
320	280	KG59	2019-11-19	1	2	4	2	Pedagogy	5	2	1	1	2	1		10	5	2	6	54	IIII	3	6.5	5.5	5	4.5	6	14	8	6	117	36	81	21
321	281	KG60	2019-11-19	1	2	4	2	Pedagogy	5	2	1	1	3	1		7	6	2	9	52	IIII	3	6	5.5	5	6	6.5	12	8	4	108	45	63	12
322	282	KS247	2019-11-08	1	1	1	1	Physiotherapy	2	1	1	1	2	2	7	6	7	3	5	45	II	2	3.5	4	7	1.5	6	23	17	6	94	28	66	27
323	283	AG1	2020-01-15	1	2	5	1	Medical	1	1	1	1	3	1	6	8	8	3	6	43	II	2	5	4	6.5	5.5	7	23	14	9	104	36	68	20
324	284	KG61	2019-11-19	1	2	4	2	Pedagogy	5	2	1	1	2	2	5	8	3	1	3	45	II	2	4.5	4	1	1	5.5	25	18	7	71	15	56	38
325	285	KG62	2019-11-19	1	2	4	2	Pedagogy	5	2	1	1	2	2		10	9	3	7	43	II	2	6.5	5.5	7	5	5	10	6	4	108	46	62	9
326	286	KG63	2019-11-19	1	2	4	2	Pedagogy	5	2	1	2	2	1		6	8	3	4	37	II	2	6.5	4	6.5	2	4	17	10	7	90	30	60	21
327	287	KG64	2019-11-19	1	2	4	2	Pedagogy	5	2	1	1	3	2	8	6	5	2	5	45	II	2	7	6	6.5	6.5	4	14	12	2	97	39	58	18
328	288	KG65	2019-11-19	1	2	4	2	Pedagogy	5	2	1	1	3	1	8	10	7	3	8	41	II	2	2.5	6	7	2.5	2.5	11	7	4	101	35	66	21
329	289	KG66	2019-11-19	1	2	4	2	Pedagogy	5	2	1	1	3	1	7	10	7	3	7	36	II	2	6.5	6	6	5	5	10	7	3	97	37	60	23
330	290	KG67	2019-11-19	1	2	4	2	Pedagogy	5	2	1	1	3	2	8	5	6	2	6	49	II	2	5.5	5.5	7	3	4.5	11	6	5	107	41	66	20
331	291	KG68	2019-11-19	1	2	4	2	Pedagogy	5	2	1	1	2	1	7.5	8	5	2	5	51	II	2	4.5	6	6	3	5.5	10	6	4	102	41	61	12
332	292	KG69	2019-11-19	1	2	4	2	Pedagogy	5	2	1	1	2	2		9	7	3	9	46	II	2	6.5	7	4.5	6	4.5	13	8	5	91	39	52	14
334	293	KG71	2019-11-19	1	2	4	2	Pedagogy	5	2	1	1	2	2	8	8	7	3	8	54	IIII	3	6.5	5	6	7	5	5	5	0	122	50	72	3
335	294	KG72	2019-11-19	1	2	4	2	Pedagogy	5	2	1	2	3	1	7	10	4	2	5	48	II	2	6.5	7	5	2	6.5	11	7	4	111	46	65	24
337	295	KG74	2019-11-19	1	2	4	2	Pedagogy	5	2	1	1	2	1	5	10	8	3	7	52	IIII	3	6.5	6	3.5	3.5	6.5	14	8	6	108	35	73	16
338	296	KG75	2019-10-14	1	2	4	2	Psychology	7	2	1	1	1	1	8	8	3	1	8	54	IIII	3	3	6.5	6.5	6.5	2.5	8	5	3	123	47	76	8
339	297	KG76	2019-10-14	1	2	4	2	Psychology	7	2	1	1	1	2	9	10	8	3	9	51	II	2	5	6.5	7	4	5.5	9	7	2	126	46	80	20
340	298	KG77	2019-10-14	1	2	4	2	Psychology	7	2	1	1	2	2	5	10	0	0	1	58	IIII	3	1	6	6	1	2	11	7	4	79	18	61	28
341	299	KG78	2019-10-14	1	2	4	2	Psychology	7	2	1	1	1	2	7	10	5	2	7	53	IIII	3	5	5	6.5	3.5	6	23	13	10	122	52	70	11
342	300	KG79	2019-10-14	2	2	4	2	Psychology	7	2	1	1	1	2	8	6	7	3	7	37	II	2	6	4.5	5	6.5	4	9	5	4	113	46	67	14
343	301	KG80	2019-10-14	2	2	4	2	Psychology	7	2	1	1	3	1		7	6	2	7	54	IIII	3	6.5	6	6.5	6	5	11	7	4	112	44	68	21
344	302	KG81	2019-10-14	1	2	4	2	Psychology	7	2	1	1	1	1		6	2	1	5	60	IIII	3	6	6	6.5	4.5	6	14	14	0	129	46	83	9
345	303	KG82	2019-10-14	1	2	4	2	Psychology	7	2	1	1	1	1	8	9	7	3	7	37	II	2	6.5	3.5	7	4.5	4.5	15	10	5	106	47	59	17
346	304	KG83	2019-10-14	2	2	4	2	Psychology	7	2	1	2	2	1	7	10	5	2	8	42	II	2	4	6	6	4	6.5	3	2	1	124	41	83	12
347	305	KG84	2019-10-14	1	2	4	2	Psychology	7	2	1	2	3	1	9	6	4	2	4	29	I	1	4.5	3	2.5	1	5.5	19	15	4	79	22	57	24
348	306	KG85	2019-10-14	1	2	4	2	Psychology	7	2	1	1	2	1		8	4	2	6	44	II	2	5	5.5	5.5	3	5.5	11	7	4	94	34	60	17
349	307	KG86	2019-10-14	1	2	4	2	Psychology	7	2	1	1	1	2	8	8	4	2	4	45	II	2	3.5	5.5	6	3	5.5	9	5	4	101	34	67	17
350	308	KG87	2019-10-15	1	2	4	2	Psychology	7	2	1	2	3	1	6	9	6	2	10	60	IIII	3	7	7	6	4	6.5	14	9	5	123	50	73	10
351	309	KG88	2019-10-11	2	2	4	2	Psychology	7	2	1	1	2	2	7	5	7	3	3	19	I	1	2	5	2.5	3	6	19	10	9	91	31	60	21
352	310	KG89	2019-10-11	2	2	4	2	Psychology	7	2	1	1	3	2	7	8	7	3	7	37	II	2	3	5	5.5	4.5	6	12	10	2	103	35	68	17
353	311	KG90	2019-10-11	1	2	4	2	Psychology	7	2	1	1	3	2	10	2	2	1	2	23	I	1	4.5	2.5	3	1	4.5	17	11	6	99	32	67	31
354	312	KG91	2019-10-11	1	2	4	2	Psychology	7	2	1	2	3	2	8	10	7	3	8	46	II	2	6.5	5.5	2.5	4	6.5	10	5	5	113	38	75	18
355	313	KG92	2019-10-11	1	2	4	2	Psychology	7	2	1	1	3	1	7	8	8	3	7	43	II	2	5	3	3	5	6.5	16	10	6	130	50	80	24
356	314	KG93	2019-10-11	1	2	4	2	Psychology	7	2	1	1	1	1		10	1	1	4	58	IIII	3	1.5	6.5	4.5	1	7	23	14	9	101	22	79	35
357	315	KG94	2019-10-11	1	2	4	2	Psychology	7	2	1	1	3	2	7	6	4	2	8	37	II	2	6.5	5.5	5.5	1	5.5	4	0	4	84	23	61	16
358	316	KG95	2019-10-11	1	2	4	2	Psychology	7	2	1	1	3	2		10	5	2	7	55	IIII	3	6	6	6.5	1	6	15	8	7	95	33	62	24
359	317	KG96	2019-10-11	1	3	4	2	Psychology	7	2	1	2	3	1	8	10	9	3	9	50	II	2	5	6	6.5	3	6.5	11	7	4	128	46	82	13
360	318	KG97	2019-10-11	1	2	4	2	Psychology	7	2	1	2	3	1	8	10	7	3	7	48	II	2	6	7	7	3	6	11	7	4	125	48	77	12
361	319	KG98	2019-10-11	1	2	4	2	Psychology	7	2	1	1	2	2		10	5	2	10	54	IIII	3	6	7	5.5	5.5	6.5	3	1	2	127	51	76	9
363	320	KG100	2019-10-11	2	2	4	2	Psychology	7	2	1	1	2	1	6	8	6	2	8	51	II	2	6	4.5	4	6.5	7	19	12	7	133	52	81	14
364	321	KG101	2019-10-11	1	2	4	2	Psychology	7	2	1	2	2	1	8	8	6	2	4	38	II	2	6.5	3.5	1.5	3	5.5	20	12	8	99	38	61	33
365	322	KG102	2019-10-11		2	4	2	Psychology	7	2	1	1	2	1		9	7	3	9	55	IIII	3	6.5	3	6.5	4	4	6	1	5	117	34	83	11
366	323	KG103	2019-10-11	1	2	4	2	Psychology	7	2	1	1	3	1	7	10	5	2	8	63	IIII	3	7	6.5	5	1.5	6.5	18	11	7	100	36	64	15
367	324	KG104	2019-10-11	2	2	4	2	Psychology	7	2	1	1	3	1	8	6	3	1	3	32	I	1	2.5	6.5	1.5	2	5.5	15	7	8	80	21	59	21
368	325	KG105	2019-10-11	1	2	4	2	Psychology	7	2	1	1	3	2	8	8	5	2	6	42	II	2	5.5	5	6	4.5	7	11	7	4	106	36	70	19
369	326	KG106	2019-10-11	1	2	4	2	Psychology	7	2	1	1	3	2		9	6	2	7	44	II	2	6	6	4	3	5.5	12	8	4	79	38	41	19
370	327	KG107	2019-10-11	1	2	4	2	Psychology	7	2	1	2	3	2	8	9	4	2	6	50	II	2	4	6	5	3	6.5	13	9	4	124	42	82	13
371	328	KG108	2019-10-11	1	2	4	2	Psychology	7	2	1	1	3	2	6	7	7	3	9	54	IIII	3	6	6.5	6.5	5.5	6.5	5	2	3	119	39	80	11
372	329	KG109	2019-10-11	1	2	4	2	Psychology	7	2	1	1	2	1	8	1	10	3	7	39	II	2	4.5	5.5	2.5	2	7	5	2	3	104	35	69	15
373	330	KG110	2019-11-07	1	1	1	2	Pedagogy	5	2	1	2	2	1	6	9	7	3	4	47	II	2	6	6	6.5	4	5	25	15	10	121	47	74	18
374	331	KG111	2019-11-07	1	1	1	2	Pedagogy	5	2	1	1	2	2	7	9	8	3	8	36	II	2	7	6	6.5	6.5	4.5	12	8	4	104	41	63	14
375	332	KG112	2019-11-07	1	1	1	2	Pedagogy	5	2	1	1	2	1	6	10	3	1	3	52	IIII	3	3	6	1.5	1	7	23	16	7	93	23	70	30
376	333	KG113	2019-11-07	1	1	1	2	Pedagogy	5	2	1	1	2	2	7	10	6	2	5	46	II	2	6.5	5	7	2	4.5	11	10	1	99	31	68	18
377	334	KG114	2019-11-07	1	1	1	2	Pedagogy	5	2	1	1	2	1	7	10	6	2	9	44	II	2	6.5	6.5	6.5	4	6.5	16	11	5	97	34	63	19
378	335	KG115	2019-11-07	1	1	1	2	Pedagogy	5	2	1	1	2	1	8	8	8	3	9	42	II	2	6.5	4.5	7	5	4	16	9	7	106	34	72	25
379	336	KS143	2019.11.06	2	1	1	1	Medical	1	1	1	1	3	2	7	6	3	1	3	16	I	1	5	2.5	2.5	1	5	24	16	8	45	13	32	32
380	337	KS137	2019.11.06	2	1	2	1	Medical	1	1	1	1	2	1	5	8	6	2	7	32	I	1	4.5	3	3	1	7	17	9	8	120	44	76	20
381	338	KS136	2019.11.06	1	1	1	1	Medical	1	1	1	1	2	2	7	10	5	2	7	41	II	2	5.5	6	6	1.5	5.5	16	10	6	96	27	69	24
382	339	KS183	2019.11.06	1	3	3	1	Medical	1	1	1	1	2	1	6	10	8	3	9	53	IIII	3	6	5.5	5.5	4	4	22	14	8	95	35	60	16
383	340	KS182	2019.11.06	2	2	3	1	Medical	1	1	1	1	3	1	7	8	7	3	7	24	I	1	3	3.5	7	2	3	11	7	4	96	36	60	21
384	341	KS184	2019.11.06	2	2	3	1	Medical	1	1	1	1	2	1	6	5	7	3	8	34	II	2	5	4.5	6	5.5	3	17	12	5	92	35	57	21
385	342	KS185	2019.11.06	1	3	4	1	Medical	1	1	1	1	2	1	7	8	6	2	5	46	II	2	4	4.5	6	2	6	14	8	6	98	42	56	23
386	343	KS186	2019.11.06	1	3	4	1	Medical	1	1	1	1	3	1	8	9	5	2	8	55	IIII	3	4	6.5	4.5	2.5	6.5	12	8	4	104	41	63	18
387	344	KS187	2019.11.06	1	1	2	1	Medical	1	1	1	1	3	2	6	9	4	2	7	51	II	2	3.5	6.5	6.5	3.5	4.5	18	12	6	106	37	69	18
388	345	KS188	2019.11.06	1	2	4	1	Medical	1	1	1	1	3	1	7	7	4	2	5	43	II	2	5	4.5	7	2	6.5	12	7	5	115	47	68	28
389	346	KS189	2019.10.06	2	3	2	1	Medical	1	1	1	2	2	2	6	8	6	2	6	35	II	2	3	4	4.5	1	6.5	17	12	5	102	26	76	32
390	347	KS134	2019.11.06	2	1	1	1	Medical	1	1	1	1	3	2	8	3	1	1	1	22	I	1	1	1	6	1	1	29	18	11	89	26	63	29
391	348	KS135	2019.11.06	1	1	2	1	Medical	1	1	1	1	2	2	8	7	6	2	7	25	I	1	4	4	6.5	4.5	4	16	11	5	96	38	58	13
392	349	KS172	2019.11.06	2	2	4	1	Medical	1	1	1	1	3	1	7	9	6	2	8	28	I	1	5	3.5	7	2.5	3.5	17	13	4	102	47	55	14
393	350	KS173	2019.11.06	1	2	4	1	Medical	1	1	2	1	2	1	7	8	4	2	5	53	IIII	3	7	4.5	4.5	4.5	5.5	14	9	5	100	27	73	30
394	351	KS174	2019.11.06	2	3	4	1	Medical	1	1	1	2	2	2	6	8	9	3	9	59	IIII	3	6.5	5.5	6.5	5.5	6.5	4	4	0	131	49	82	9
395	352	KS175	2019.11.06	2	2	4	1	Medical	1	1	1	1	2	1	7	8	6	2	5	40	II	2	5	6.5	4	4.5	4.5	13	9	4	93	28	65	22
396	353	KS176	2019.11.06	2	2	4	1	Medical	1	1	1	1	3	2	7	9	5	2	4	36	II	2	4.5	5.5	5.5	3.5	5	19	12	7	103	31	72	21
397	354	KS162	2019.11.06	2	1	1	1	Medical	1	1	1	1	2	2	5	6	3	1	4	37	II	2	4	5.5	2.5	2	4	18	14	4	98	30	68	28
398	355	KS163	2019.11.06	1	1	1	1	Medical	1	1	1	1	3	2	7	9	7	3	8	32	I	1	5	5	6	6.5	6	10	8	2	121	53	68	13
399	356	KS164	2019.11.06	1	1	1	1	Medical	1	1	1	1	3	2	7	8	5	2	9	37	II	2	6.5	3	5	5.5	3.5	15	9	6	91	40	51	17
400	357	KS165	2019.11.06	1	1	1	1	Medical	1	1	1	1	3	2	6	8	10	3	7	55	IIII	3	7	5	6.5	6	5.5	14	10	4	128	53	75	5
401	358	KS166	2019.11.06	2	2	1	1	Medical	1	1	1	1	2	2	7.5	5	7	3	8	36	II	2	5.5	5.5	2.5	6.5	4	17	11	6	118	45	73	15
402	359	KS167	2019.11.06	1	1	1	1	Medical	1	1	2	1	3	2	4.5	7	7	3	7	34	II	2	5	4	6	2	4	27	19	8	87	33	54	31
403	360	KS168	2019.11.06	1	2	4	1	Medical	1	1	1	1	3	1	7	10	9	3	10	50	II	2	5.5	7	6	5.5	4	12	8	4	100	37	63	10
404	361	KS169	2019.11.06	2	2	4	1	Medical	1	1	1	1	2	2	7.5	9	8	3	9	43	II	2	4	6	6	5.5	3.5	14	8	6	98	35	63	10
405	362	KS170	2019.11.06	1	3	4	1	Medical	1	1	1	1	3	1	7.5	8	6	2	8	50	II	2	6.5	6.5	6	2	6.5	8	7	1	95	27	68	25
406	363	KS171	2019.11.06	2	3	4	1	Medical	1	1	1	1	3	1	8	3	5	2	7	43	II	2	6.5	5	6	6.5	5.5	11	7	4	115	51	64	3
407	364	KS151	2019.11.06	1	1	1	1	Medical	1	1	1	1	2	2	5	9	9	3	9	44	II	2	7	6	3.5	6.5	5	13	8	5	117	46	71	12
408	365	KS152	2019.11.06	1	1	1	1	Medical	1	1	1	1	3	2	7.5	9	6	2	9	46	II	2	6.5	6.5	7	5	5.5	16	11	5	108	40	68	15
409	366	KS153	2019.11.06	2	1	1	1	Medical	1	1	2	1	3	2	7.5	5	5	2	9	35	II	2	6.5	4.5	5.5	6	5.5	8	5	3	119	48	71	14
410	367	KS154	2019.11.06	1	1	1	1	Medical	1	1	1	1	3	1	7	9	7	3	7	42	II	2	4.5	6.5	2	6	6.5	16	11	5	109	42	67	24
411	368	KS155	2019.11.06	1	1	1	1	Medical	1	1	1	1	2	2	6	7	7	3	6	28	I	1	7	6	5	3	6.5	16	12	4	86	33	53	23
412	369	KS358	2019.11.27	1	2	4	1	Physiotherapy	2	1	1	2	3	1	6.5	8	5	2	7	42	II	2	6	4.5	7	6.5	4	14	10	4	106	49	57	16
413	370	KS357	2019.11.27	2	2	4	1	Physiotherapy	2	1	1	1	2	2	6.5	7	8	3	9	40	II	2	5.5	3.5	7	6.5	4.5	12	7	5	128	56	72	9
414	371	KS356	2019.11.27	1	2	4	1	Physiotherapy	2	1	1	1	2	2	6.5	9	6	2	7	44	II	2	5.5	7	4	6	6.5	16	12	4	102	41	61	16
415	372	KS355	2019.11.27	2	2	4	1	Physiotherapy	2	1	1	1	3	2	8	8	7	3	7	39	II	2	6	4	6.5	2	4.5	17	12	5	109	42	67	20
416	373	KS161	2019.11.06	2	1	1	1	Medical	1	1	1	1	2	2	6.5	9	8	3	8	34	II	2	2	5.5	5.5	6	3.5	15	11	4	118	42	76	11
417	374	KS160	2019.11.06	1	1	1	1	Medical	1	1	1	1	3	2	6	7	5	2	5	46	II	2	6	6.5	3	4.5	6	9	9	0	103	36	67	23
418	375	KS159	2019.11.06	2	1	1	1	Medical	1	1	1	1	3	2	4	6	7	3	8	14	I	1	6	2	5.5	4	4.5	16	10	6	108	42	66	16
419	376	KS158	2019.11.06	2	2	1	1	Medical	1	1	1	1	2	2	7	8	7	3	5	46	II	2	4	7	5.5	5	6.5	18	13	5	120	49	71	17
420	377	KS157	2019.11.06	1	2	4	1	Medical	1	1	1	1	3	2	6	7	1	1	1	29	I	1	5	4.5	7	2.5	6	11	8	3	105	44	61	16
421	378	KS156	2019.11.06	2	1	1	1	Medical	1	1	1	1	3	2	5	8	7	3	8	43	II	2	4.5	5.5	3	5	6	19	14	5	86	33	53	21
422	379	KS351	2019.11.27	1	2	4	1	Physiotherapy	2	1	1	1	2	2	7	8	8	3	7	35	II	2	3	6	6	3.5	4	8	4	4	94	44	50	15
423	380	KS352	2019.11.27	1	2	4	1	Physiotherapy	2	1	1	1	1	1	7	7	5	2	5	41	II	2	6.5	6	5.5	5	6	22	14	8	90	18	72	23
424	381	KS353	2019.11.27	2	2	4	1	Physiotherapy	2	1	1	1	2	2	9	7	5	2	8	50	II	2	3.5	6.5	6.5	4.5	6.5	12	8	4	108	38	70	8
425	382	KS354	2019.11.27	1	2	1	1	Physiotherapy	2	1	1	1	3	1	5.5	10	8	3	6	37	II	2	6.5	6.5	7	3	4	17	14	3	99	46	53	20
426	383	KS144	2019.11.06	2	1	1	1	Medical	1	1	1	1	2	2	6	6	3	1	3	22	I	1	3.5	6	1.5	1.5	4.5	23	13	13	95	36	59	29
427	384	KS363	2019.11.27	1	2	4	1	Physiotherapy	2	1	1	2	2	1	7.5	7	4	2	3	45	II	2	3	4	4.5	1	6	20	13	7	85	24	61	25
428	385	KS362	2019.11.27	2	2	4	1	Physiotherapy	2	1	1	1	2	2	8	8	8	3	7	33	II	2	4	5	4	6	5.5	12	8	4	96	39	57	15
429	386	KS361	2019.11.27	1	3	4	1	Physiotherapy	2	1	1	1	1	1	5	8	8	3	8	47	II	2	6.5	6	7	4.5	6.5	22	14	8	111	43	68	20
430	387	KS360	2019.11.27	1	2	4	1	Physiotherapy	2	1	1	1	2	1	6	10	8	3	8	50	II	2	7	4.5	6.5	6.5	5	20	12	8	111	32	79	20
431	388	KS359	2019.11.27	1	2	4	1	Physiotherapy	2	1	1	1	2	2	6	9	10	3	10	37	II	2	6.5	4.5	6	2.5	5	18	14	4	101	38	63	15
432	389	KS344	2019.11.27	1	2	4	1	Physiotherapy	2	1	1	1	2	1	6	10	3	1	6	39	II	2	4.5	6.5	5.5	1	5	22	15	7	93	25	68	29
433	390	KS343	2019.11.27	1	2	4	1	Physiotherapy	2	1	1	1	2	2	5.5	10	5	2	7	49	II	2	4.5	6.5	6	4	5.5	24	14	10	99	35	64	24
434	391	KS342	2019.11.27	1	2	4	1	Physiotherapy	2	1	1	2	1	2	8	8	6	2	7	30	I	1	4	5	7	1.5	5	20	15	5	90	34	56	27
435	392	KS341	2019.11.27	1	2	4	1	Physiotherapy	2	1	1	1	1	2	7	9	7	3	7	36	II	2	6	4.5	4.5	3.5	3.5	7	7	0	89	42	47	21
436	393	KS350	2019.11.27	1	2		1	Physiotherapy	2	1	1	1	1	1	8	6	5	2	7	46	II	2	5.5	5.5	5	5.5	4.5	17	13	4	111	44	67	12
437	394	KS349	2019.11.27	1	2	4	1	Physiotherapy	2	1	1	1	2	1	7	10	5	2	8	61	IIII	3	6.5	7	5.5	5.5	5	18	12	6	106	36	70	16
438	395	KS348	2019.11.27	1	2	4	1	Physiotherapy	2	1	1	1	2	2	7	8	6	2	7	37	II	2	3	5.5	4.5	2.5	4	8	4	4	92	36	56	16
439	396	KS347	2019.11.27	1	2	4	1	Physiotherapy	2	1	1	1	1	1	7	8	7	3	8	51	II	2	6.5	4.5	3.5	2.5	5.5	16	12	4	110	38	72	12
440	397	KS346	2019.11.27	1	2	4	1	Physiotherapy	2	1	1	1	1	1	8	7	7	3	8	46	II	2	5.5	6	6.5	4.5	6	15	11	4	109	46	63	13
441	398	KS345	2019.11.27	1	3	4	1	Physiotherapy	2	1	1	2	3	1	6.5	8	5	2	5	35	II	2	4	3.5	2	3.5	4.5	22	16	6	78	28	50	30
442	399	KS340	2019.11.27	1	2	4	1	Physiotherapy	2	1	1	1	1	2	7	8	7	3	6	36	II	2	5	5.5	4	2.5	6.5	11	7	4	103	33	70	15
443	400	KS339	2019.11.27	1	2	4	1	Physiotherapy	2	1	1	1	2	2	7	7	6	2	7	35	II	2	4	6	2	4.5	6	12	8	4	112	35	77	12
444	401	KS338	2019.11.27	1	2	4	1	Physiotherapy	2	1	1	1	2	1	6	4	5	2	4	40	II	2	6	4	6	3.5	5	15	10	5	100	38	62	20
445	402	KS337	2019.12.04	2	2	5	1	Physiotherapy	2	1	1	1	1	1	7	8	8	3	8	32	I	1	6.5	2	3.5	5	5	16	12	4	83	30	53	21
446	403	KS336	2019.12.04	2	2	4	1	Physiotherapy	2	1	1	1	1	1	7	9	10	3	10	53	IIII	3	7	3	5	6.5	4	13	10	3	52	40	12	16
447	404	KS335	2019.12.04	1	2	4	1	Physiotherapy	2	1	1	1	3	1	7	9	7	3	7	37	II	2	7	6	6	7	4.5	15	10	5	81	41	40	12
448	405	KS325	2019.12.04	1	2	4	1	Physiotherapy	2	1	1	1	2	2	8.5	5	5	2	5	35	II	2	2.5	4.5	5.5	1.5	4	19	15	4	85	25	60	30
449	406	KS327	2019.12.04	1	2	4	1	Physiotherapy	2	1	1	1	2	2	6	10	6	2	6	50	II	2	6	6.5	5.5	4	5	17	12	5	93	30	63	26
450	407	KS326	2019.12.03	1	2	4	1	Physiotherapy	2	1	1	1	3	1	8	6	6	2	7	39	II	2	6	6	6.5	2.5	5	17	12	5	100	37	63	20
451	408	KS328	2019.12.04	1	3		1	Physiotherapy	2	1	1	1	2	1	6	10	6	2	6	41	II	2	5	6	1.5	2	4.5	16	9	7	92	29	63	23
452	409	KS334	2019.12.04	1	2	4	1	Physiotherapy	2	1	1	1	2	1	7	10	7	3	8	49	II	2	6.5	5	7	5.5	4.5	11	7	4	104	37	67	28
453	410	KS333	2019.12.04	1	2	4	1	Physiotherapy	2	1	1	1	2	1	7	8	9	3	9	30	I	1	7	4	4.5	5	6	10	8	2	104	40	64	19
454	411	KS332	2019.12.04	1	2	4	1	Physiotherapy	2	1	1	1	1	2	6	10	8	3	8	37	II	2	7	6	6.5	1.5	6.5	32	21	11	83	37	46	32
455	412	KS331	2019.12.04	1	2	1	1	Physiotherapy	2	1	1	1	2	2	7	9	4	2	5	40	II	2	6	6	2.5	1	5.5	15	9	6	91	35	56	29
456	413	KS330	2019.12.04	1	2	1	1	Physiotherapy	2	1	1	1	2	2	6	10	6	2	6	35	II	2	6	6	6	4.5	4.5	10	8	2	107	43	64	14
457	414	KS329	2019.12.04	1	2	1	1	Physiotherapy	2	1	1	1	1	1	7	10	7	3	6	70	IV	4	6.5	7	6.5	4.5	4	22	11	11	113	40	73	12
458	415	KS324	2019.12.04	2	2	4	1	Physiotherapy	2	1	1	1	1	2	8	9	7	3	8	24	I	1	6.5	4.5	2.5	4.5	5	11	7	4	70	33	37	13
459	416	KS253	2019.11.07	1	2	3	1	Medical	1	1	1	1	2	2	7.5	10	9	3	5	56	IIII	3	5.5	6	7	4	6.5	18	10	8	128	50	78	36
460	417	KS244	2019.11.13	1	2	3	1	Medical	1	1	1	1	2	2	6.5	10	5	2	6	55	IIII	3	7	6	6	3.5	5.5	16	12	4	118	39	79	25
461	418	KS255	2019.11.13	1	2	3	1	Medical	1	1	1	1	2	2	6	8	4	2	4	48	II	2	5.5	6.5	6.5	2.5	5.5	14	10	4	117	37	80	25
462	419	KS265	2019.11.07	2	2	4	1	Medical	1	1	1	1	2	2	6	8	6	2	6	24	I	1	1.5	2.5	6.5	2	3	17	12	5	70	28	42	17
463	420	KS264	2019.11.07	2	2	4	1	Medical	1	1	1	1	2	2	7.5	7	8	3	8	27	I	1	5	5.5	7	5.5	5	13	9	4	81	33	48	8
464	421	KS263	2019.11.07	2	2	4	1	Medical	1	1	2	1	3	2	7	5	10	3	8	41	II	2	6	4	7	7	5	20	17	6	139	55	84	16
465	422	KS262	2019.11.07	2	2	4	1	Medical	1	1	1	1	3	2	6	4	10	3	7	3	I	1	2.5	2.5	3.5	1.5	3.5	31	21	10	125	54	71	25
466	423	KS256	2019.11.13	1	2	3	1	Medical	1	1	1	1	2	2	6.5	10	6	2	7	34	II	2	3.5	5.5	6.5	2.5	6	14	10	4	116	39	77	19
467	424	KS257	2019.11.13	2	2	3	1	Medical	1	1	1	1	2	2	7	6	7	3	9	29	I	1	6	5	6	7	5.5	19	12	7	114	46	68	17
468	425	KS258	2019.11.13	2	3	4	1	Medical	1	1	1	2	2	2	7.5	8	5	2	9	41	II	2	6	6.5	4.5	5	6	8	4	4	114	37	77	6
469	426	KS259	2019.11.13	1	2	4	1	Medical	1	1	1	1	3	2	8	10	6	2	8	24	I	1	7	3	3	5	5.5	10	7	3	82	42	40	10
470	427	KS260	2019.11.13	1	2	4	1	Medical	1	1	1	1	3	1	7	4	6	2	5	27	I	1	5	5	5	4.5	3	16	12	4	92	41	51	16
471	428	KS261	2019.11.13	2	3	4	1	Medical	1	1	1	1	2	1	7	7	6	2	2	29	I	1	3	4	5.5	3	5	22	15	7	88	37	51	25
472	429	KS266	2019.11.07	1	2	4	1	Medical	1	1	1	1	2	1	7	9	5	2	7	44	II	2	4.5	4.5	6	1	6	11	7	4	98	30	68	23
473	430	KS252	2019.11.07	1	1	3	1	Medical	1	1	2	1	2	2	7.5	10	7	3	8	39	II	2	5.5	6.5	6.5	4.5	3.5	15	9	6	113	46	67	10
474	431	KS150	2019.11.06	1	1	1	1	Medical	1	1	1	1	3	1	5.5	6	8	3	8	45	II	2	6	3	7	3	4	19	15	4	97	41	56	18
475	432	KS149	2019.11.06	1	1	1	1	Medical	1	1	1	1	3	2	5	9	9	3	9	63	IIII	3	7	6	6.5	6	5.5	19	14	5	132	49	83	22
476	433	KS148	2019.11.06	1	1	1	1	Medical	1	1	2	1	2	2	5	8	7	3	7	59	IIII	3	6.5	6	6	3.5	5.5	15	12	3	111	39	72	23
477	434	KS147	2019.11.06	1	1	1	1	Medical	1	1	1	1	3	2	7.5	8	6	2	7	24	I	1	5.5	5.5	6	2.5	4	22	15	7	87	23	64	23
478	435	KS146	2019.11.06	1	1	1	1	Medical	1	1	1	1	3	2	6	7	2	1	4	60	IIII	3	2	5.5	6	1	5.5	12	10	2	112	38	74	27
479	436	KS145	2019.11.06	1	1	1	1	Medical	1	1	2	1	3	1	5	9	1	1	3	54	IIII	3	2	6.5	4.5	2	5	15	11	4	103	29	74	23
480	437	KS142	2019.11.06	1	2	1	1	Medical	1	1	1	1	3	2	6	8	5	2	6	40	II	2	4.5	6	7	1	3	18	13	5	127	48	79	19
481	438	KS141	2019.11.06	2	1	1	1	Medical	1	1	1	1	3	2	7.5	7	7	3	6	49	II	2	6	6	5	2.5	4.5	18	13	5	100	47	53	18
482	439	KS140	2019.10.06	2	2	1	1	Medical	1	1	1	1	3	2	6	8	3	1	3	42	II	2	3	6	2.5	2	5	11	7	4	81	27	54	19
483	440	KS139	2019.11.06	1	1	1	1	Medical	1	1	1	1	2	2	6	7	5	2	6	52	IIII	3	5	6.5	5.5	2.5	7	15	11	4	130	50	80	32
484	441	KS138	2019.11.06	2	1	1	1	Medical	1	1	2	1	2	2	6	8	5	2	3	33	II	2	3.5	6	1	2	4.5	17	13	4	92	29	63	23
485	442	KS130	2019.11.06	2	1	1	1	Medical	1	1	2	2	2	2	6	7	4	2	4	36	II	2	4	6	5.5	3	3	18	11	7	97	36	61	21
486	443	KS132	2019.11.06	2	1	1	1	Medical	1	1	2	1	3	1	8	10	6	2	10	43	II	2	6	5	4.5	7	4.5	9	7	2	121	51	70	7
487	444	KS133	2019.11.06	1	1	1	1	Medical	1	1	1	1	2	1	6	8	3	1	5	47	II	2	4.5	7	6	5.5	6	18	12	6	99	26	73	30
488	445	KS271	2019.11.19	1	2	5	1	Physiotherapy	2	1	1	1	3	1	5	10	7	3	8	52	IIII	3	7	6	3	5.5	6	21	13	8	108	37	71	19
489	446	KS270	2019.11.19	2	2	5	1	Physiotherapy	2	1	1	1	2	2	8	10	6	2	6	41	II	2	6	6.5	7	6.5	5.5	14	10	4	130	49	81	25
490	447	KS269	2019.11.19	1	2	5	1	Physiotherapy	2	1	1	2	2	2	6	7	7	3	6	40	II	2	5	7	6	3	6.5	25	17	8	100	33	67	17
491	448	KS268	2019.11.19	1	2	5	1	Physiotherapy	2	1	1	1	1	1	6	8	6	2	7	42	II	2	4.5	6.5	6.5	3	2.5	13	7	6	90	34	56	17
492	449	KS267	2019.11.19	1	3	5	1	Physiotherapy	2	1	1	1	3	1	6	9	5	2	6	60	IIII	3	5.5	6	6	2.5	6	15	11	4	94	33	61	25
493	450	KS251	2019.11.08	1	1	1	1	Physiotherapy	2	1	1	1	1	1	6	8	6	2	7	40	II	2	7	6	6.5	6.5	6.5	13	9	4	95	44	51	33
494	451	KS250	2019.11.08	1	1	1	1	Physiotherapy	2	1	6	1	2	2	8	7	7	3	7	22	I	1	4	5	6	4	4.5	11	7	4	95	37	58	24
495	452	KS249	2019.11.08	1	1	1	1	Physiotherapy	2	1	1	1	1	2	6	10	4	2	7	43	II	2	6.5	6.5	3.5	3	6	18	8	10	105	29	76	14
496	453	KS248	2019.11.08	1	1	1	1	Physiotherapy	2	1	1	1	2	1	4	8	2	1	2	38	II	2	1.5	3	1.5	1	3	25	16	9	77	16	61	37
497	454	KS190	2019.11.06	1	1	2	1	Medical	1	1	1	1	3	1	6	7	7	3	7	53	IIII	3	5.5	4.5	6.5	4	5	15	10	5	119	43	76	14
498	455	KS271	2019.11.19	1	2	5	1	Physiotherapy	2	1	1	1	2	1	5	6	10	3	4	47	II	2	4	4.5	4	4	2.5	20	12	8	122	45	77	28
499	456	KS280	2019.11.19	2	2	5	1	Physiotherapy	2	1	1	1	3	1	7	9	5	2	7	51	II	2	7	5.5	4	5	5	13	9	4	106	45	61	16
500	457	KS279	2019.11.19	1	3	5	1	Physiotherapy	2	1	1	1	2	2	7	10	3	1	7	45	II	2	3.5	5	4.5	1.5	5.5	21	16	5	100	36	64	21
501	458	KS278	2019.11.19	1	2	5	1	Physiotherapy	2	1	1		0	2	6.5	8	7	3	7	34	II	2	5	2.5	6.5	4	3	19	14	5	110	42	68	25
502	459	KS277	2019.11.19	1	2	5	1	Physiotherapy	2	1	1	1	2	1	7	6	7	3	6	42	II	2	6	2.5	6.5	2.5	5	10	6	4	105	37	68	13
503	460	KS276	2019.11.19	1	3	2	1	Physiotherapy	2	1	1	1	3	2	6	10	4	2	6	60	IIII	3	4	7	7	2.5	6	15	13	2	105	25	80	24
504	461	KS275	2019.11.19	1	2	5	1	Physiotherapy	2	1	1	1	2	2	6	10	5	2	7	37	II	2	6	6	6	3	5	15	9	6	92	35	57	15
505	462	KS274	2019.11.19	1	2	5	1	Physiotherapy	2	1	1	1	2	2	6	10	4	2	7	52	IIII	3	4	6.5	7	6	6.5	10	6	4	119	46	73	12
506	463	KS273	2019.11.19	1	2	5	1	Physiotherapy	2	1	1	2	1	2	7	8	9	3	8	51	II	2	6	6	7	6	3.5	13	9	4	92	32	60	12
507	464	KS272	2019.11.19	1	3	5	1	Physiotherapy	2	1	1	1	3	1	7	8	5	2	7	41	II	2	6.5	7	7	5.5	4	8	4	4	107	48	59	14
508	465	KS293	2019.11.19	1	3	5	1	Physiotherapy	2	1	1	1	2	2	7	10	8	3	8	46	II	2	5	7	6	4	5	14	9	5	96	33	63	23
509	466	KS282	2019.11.19	2	2	5	1	Physiotherapy	2	1	1	1	2	1	8	7	10	3	10	42	II	2	7	5.5	4.5	3.5	6	14	7	7	126	50	76	8
510	467	KS283	2019.11.19	1	3	5	1	Physiotherapy	2	1	1	1	3	2	7	9	5	2	8	39	II	2	6.5	4	6.5	2.5	6.5	16	11	5	123	42	81	22
511	468	KS284	2019.11.19	1	2	5	1	Physiotherapy	2	1	1	1	3	1	8	8	5	2	5	58	IIII	3	3	6	6	1	3	6	3	3	102	20	82	34
512	469	KS285	2019.11.19	1	2	5	1	Physiotherapy	2	1	1	2	3	1	7	10	6	2	10	52	IIII	3	7	5.5	6	5.5	6.5	11	7	4	125	52	73	13
513	470	KS286	2019.11.19	1	2	5	1	Physiotherapy	2	1	1	1	1	1	7	9	3	1	4	48	II	2	5	5.5	5	2	5.5	23	14	9	97	35	62	28
514	471	KS287	2019.11.19		2	5	1	Physiotherapy	2	1	1	1	1	1	6	8	5	2	4	42	II	2	4.5	5.5	6	2.5	5	22	14	8	100	38	62	24
515	472	KS288	2019.11.19	1	3	5	1	Physiotherapy	2	1	1	1	1	2	6	9	2	1	5	31	I	1	4	2.5	3.5	1.5	5	18	12	6	96	31	65	32
516	473	KS289	2019.11.19	1	3	5	1	Physiotherapy	2	1	1	1	1	1	7	9	4	2	7	33	II	2	7	5.5	3.5	4.5	3	15	9	6	75	23	52	25
517	474	KS290	2019.11.19	1	3	5	1	Physiotherapy	2	1	1	1	2	2	7	9	6	2	6	31	I	1	2.5	4.5	3	6	4	18	13	5	92	36	56	31
518	475	KS441	2020.01.20	1	3	5	1	Medical	1	1	1	2	3	2	7	8	4	2	6	54	IIII	3	4	7	4	4.5	6	13	7	6	109	37	72	23
519	476	KS230	2019.11.08	2	1	1	1	Physiotherapy	2	1	1	1	2	2	7	8	6	2	6	33	II	2	4	4	5	3	4.5	11	7	4	84	29	55	24
520	477	KS231	2019.11.08	1	1	1	1	Physiotherapy	2	1	1	1	2	1	7	9	9	3	9	55	IIII	3	4.5	5.5	4.5	4.5	5	3	2	1	125	48	77	8
521	478	KS232	2019.11.08	2	1	1	1	Physiotherapy	2	1	1	2	2	2	7	10	8	3	9	55	IIII	3	7	4.5	7	7	5.5	11	8	3	112	52	60	11
522	479	KS233	2019.11.08	1	1	1	1	Physiotherapy	2	1	1	1	2	2	6	8	6	2	8	45	II	2	7	4.5	6.5	6	4	14	9	5	117	54	63	12
523	480	KS234	2019.11.08	1	1	1	1	Physiotherapy	2	1	1	2	2	1	7	8	7	3	6	46	II	2	6.5	4.5	2	4	5	15	10	5	113	41	72	18
524	481	KS237	2019.11.08	1	1	1	1	Physiotherapy	2	1	1	1	1	1	6.5	10	8	3	10	49	II	2	4.5	6.5	6	2	6.5	21	16	5	118	43	75	35
525	482	KS291	2019.11.19	1	3	5	1	Physiotherapy	2	1	1	1	1	2	7	8	8	3	8	46	II	2	6	5.5	6.5	3.5	4.5	10	6	4	102	30	72	19
526	483	KS292	2019.11.19	1	2	2	1	Physiotherapy	2	1	1	1	2	1	7.5	10	5	2	7	68	IV	4	7	7	4.5	7	5	1	1	0	137	56	81	6
527	484	KS442	2020.01.17	2	3	5	1	Medical	1	1	1	2	3	1	4.5	8	9	3	9	28	I	1	6	4.5	6	6.5	4	17	12	5	122	49	73	5
528	485	KS229	2019.11.08	1	1	1	1	Physiotherapy	2	1	1	1	2	1	7.5	8	8	3	10	45	II	2	6.5	5.5	6.5	5	5.5	17	11	6	110	48	62	17
529	486	KS228	2019.11.08	1	1	1	1	Physiotherapy	2	1	1	1	2	2	6	9	5	2	8	42	II	2	6.5	6	4.5	5	6.5	12	8	4	104	42	62	9
530	487	KS220	2019.11.08	1	1	1	1	Physiotherapy	2	1	1	1	2	2	9	9	6	2	8	55	IIII	3	6.5	6	5.5	6	5.5	19	11	8	119	47	72	15
531	488	KS221	2019.11.08	2	1	1	1	Physiotherapy	2	1	1	1	1	2	5	8	7	3	7	46	II	2	5	4.5	3.5	6	6.5	17	12	5	112	45	67	18
532	489	KS222	2019.11.08	1	1	1	1	Physiotherapy	2	1	1	1	3	2	7	7	8	3	7	45	II	2	6	6	7	2.5	4	11	7	4	94	37	57	16
533	490	KS223	2019.11.08	2	1	1	1	Physiotherapy	2	1	1	1	1	2	9	8	6	2	4	26	I	1	5.5	7	5.5	2	2	18	11	7	42	17	25	28
534	491	KS224	2019.11.08	1	1	1	1	Physiotherapy	2	1	1	2	2	2	6.5	10	2	1	3	46	II	2	4.5	5	1	1	6	33	21	12	68	8	60	31
535	492	KS225	2019.11.08	2	1	1	1	Physiotherapy	2	1	1	1	3	1	8	9	6	2	10	43	II	2	6.5	5	5.5	5.5	6.5	13	9	4	104	44	60	19
536	493	KS226	2019.11.08	1	1	1	1	Physiotherapy	2	1	1	1	2	1	7.5	10	6	2	9	51	II	2	6.5	6.5	6.5	5.5	5.5	19	14	5	107	37	70	10
537	494	KS227	2019.11.08	1	1	1	1	Physiotherapy	2	1	1	1	1	2	7	9	7	3	6	36	II	2	5.5	4	7	1	4.5	14	7	7	106	39	67	21
538	495	KS209	2019.11.08	1	1	1	1	Physiotherapy	2	1	1	1	2	2	7	8	6	2	10	60	IIII	3	6.5	7	5.5	6	4	8	5	3	126	51	75	23
539	496	KS210	2019.11.08	1	1	1	1	Physiotherapy	2	1	1	1	2	2	7	9	5	2	7	51	II	2	6	7	5.5	4.5	6	15	10	5	106	45	61	10
540	497	KS211	2019.11.08	1	1	1	1	Physiotherapy	2	1	1	1	2	2	6	10	5	2	5	61	IIII	3	3	6	3.5	1.5	7	21	14	7	98	30	68	25
541	498	KS212	2019.11.08	1	1	1	1	Physiotherapy	2	1	1	1	2	2	7	8	9	3	8	38	II	2	7	3	1.5	3	6	19	12	7	78	45	33	24
542	499	KS213	2019.11.08	1	1	1	1	Physiotherapy	2	1	1	1	3	1	8	9	5	2	8	31	I	1	5	5	5.5	2.5	3.5	15	10	5	104	34	70	16
543	500	KS214	2019.11.08	2	1	1	1	Physiotherapy	2	1	1	1	1	2	6.5	6	6	2	5	35	II	2	6.5	5.5	2.5	4	7	13	9	4	84	32	52	25
544	501	KS215	2019.11.08	2	1	1	1	Physiotherapy	2	1	1	1	3	2	7	8	7	3	7	45	II	2	6.5	6	7	4.5	5	11	6	5	119	41	78	18
545	502	KS216	2019.11.08	1	1	1	1	Physiotherapy	2	1	1	1	1	2	7	8	5	2	7	52	IIII	3	4	4.5	6	4.5	6	18	14	4	105	38	67	13
546	503	KS217	2019.11.08	2	1	1	1	Physiotherapy	2	1	1	1	2	1	6	8	5	2	6	45	II	2	3	6	5	1.5	2.5	22	15	7	91	25	66	25
547	504	KS218	2019.11.08	2	1	1	1	Physiotherapy	2	1	1	1	1	2	7	7	8	3	8	40	II	2	4	4.5	6.5	5.5	5	19	12	7	120	50	70	19
548	505	KS198	2019.11.06	2	2	3	1	Medical	1	1	1	1	2	2	7	7	5	2	5	47	II	2	4	6	6.5	4	4.5	16	10	6	98	30	68	18
549	506	KS199	2019.11.06	2	1	2	1	Medical	1	1	1	1	3	1	7	8	5	2	7	27	I	1	4.5	5	5	3.5	4.5	21	14	7	93	43	50	21
550	507	KS200	2019.11.06	1	2	1	1	Medical	1	1	1	1	2	2	6	9	8	3	8	42	II	2	6	5.5	6	4.5	4.5	8	5	3	97	36	61	19
551	508	KS201	2019.11.06	1	2	2	1	Medical	1	1	1	1	2	2	7	8	3	1	5	40	II	2	4.5	4.5	4	1.5	3.5	25	18	7	94	28	66	30
552	509	KS202	2019.11.06	1	1	2	1	Medical	1	1	1	1	3	1	6.5	9	5	2	6	49	II	2	6	6	4.5	2.5	6.5	14	9	5	109	39	70	23
553	510	KS203	2019.11.06	1	1	2	1	Medical	1	1	1	1	2	2	6	10	6	2	6	37	II	2	6	6.5	6.5	6.5	6	15	11	4	96	45	51	15
554	511	KS204	2019.11.06	1	1	2	1	Medical	1	1	1	1	2	2	8	8	4	2	9	39	II	2	6	6	5.5	3.5	5.5	11	7	4	115	37	78	19
555	512	KS206	2019.11.08	2	1	1	1	Physiotherapy	2	1	1	1	2	1	7	8	3	1	4	33	II	2	2.5	6.5	3.5	1.5	4	21	16	5	79	26	53	25
556	513	KS207	2019.11.08	1	1	1	1	Physiotherapy	2	1	1	2	2	2	7	9	3	1	5	49	II	2	2	7	5.5	1	4	10	3	7	105	36	69	11
557	514	KS208	2019.11.08	2	1	1	1	Physiotherapy	2	1	1	1	1	1	7.5	6	5	2	7	20	I	1	4	5	6	5	4.5	13	8	5	85	37	48	13
558	515	KS462	2020.01.17	2	3	5	1	Medical	1	1	1	1	2	1	6	7	4	2	5	17	I	1	4.5	5	5	5	3	18	11	7	108	39	69	6
559	516	KS247	2019.11.08	1	1	1	1	Physiotherapy	2	1	1	1	2	2	7	6	7	3	5	45	II	2	3.5	6	7	1.5	4	21	15	6	102	36	66	27
560	517		2020.01.15	1	2	5	1	Medical	1	1	1	1	3	1	6	8	8	3	6	43	II	2	5	4	6.5	5.5	7	23	14	9	116	44	72	20
561	518	KS191	2019.11.06	1	1	2	1	Medical	1	1	1	1	2	2	3.5	8	5	2	4	48	II	2	6.5	3.5	4	1	6	23	16	7	97	26	71	25
562	519	KS192	2019.11.06	2	1	2	1	Medical	1	1	1	1	2	1	6	8	6	2	7	39	II	2	4.5	4	6.5	3	3.5	12	7	5	103	43	60	13
563	520	KS193	2019.11.06	2	2	2	1	Medical	1	1	1	1	3	1	6	8	7	3	6	46	II	2	5.5	4.5	6	6	4.5	18	13	5	113	44	69	16
564	521	KS194	2019.11.06	1	1	2	1	Medical	1	1	1	1	3	2	6	7	5	2	5	32	I	1	4.5	6	4.5	3	5	15	11	4	77	31	46	21
565	522	KS195	2019.11.06	2	1	2	1	Medical	1	1	1	1	2	2	6	1	9	3	9	44	II	2	6.5	7	6.5	6.5	6	10	9	1	118	45	73	6
566	523	KS196	2019.11.06	2	1	2	1	Medical	1	1	1	1	3	2	6	6	7	3	7	34	II	2	6.5	6	6.5	4	2.5	16	10	6	113	36	77	27
567	524	KS197	2019.11.06	1	2	2	1	Medical	1	1	1	2	3	2	6	10	2	1	8	34	II	2	6	7	7	3	5.5	13	7	6	117	43	74	19
568	525	KS452	2020.01.17	2	2	5	1	Medical	1	1	1	1	3	2	8	10	7	3	7	60	IIII	3	5	5.5	6	3	6.5	16	11	5	127	45	82	8
569	526	KS453	2020.01.17	1	3	5	1	Medical	1	1	1	1	2	2	4.5	6	5	2	4	64	IV	4	7	4.5	2.5	3	3.5	21	13	8	112	40	72	20
570	527	KS454	2020.01.17	1	3	5	1	Medical	1	1	1	1	3	2	6.5	7	9	3	7	42	II	2	6	4	6	3	5.5	22	14	8	105	41	64	17
571	528	KS456	2020.01.17	1	3	5	1	Medical	1	1	1	1	2	2	7	8	7	3	7	48	II	2	5.5	4.5	5.5	1	5	18	14	4	87	27	60	31
572	529	KS455	2020.01.17	1	3	5	1	Medical	1	1	1	1	2	1	6	8	5	2	4	56	IIII	3	7	6	5.5	2.5	3	19	13	6	121	44	77	25
573	530	KS457	2020.01.17	1	3	5	1	Medical	1	1	2	1	3	2	7	8	8	3	8	44	II	2	7	6	3.5	4.5	5.5	26	14	12	102	37	65	17
574	531	KS458	2020.01.17	1	3	5	1	Medical	1	1	1	1	3	1	5.5	10	8	3	10	58	IIII	3	6.5	7	4.5	2.5	4.5	14	10	4	119	37	82	25
575	532	KS459	2020.01.17	1	3	5	1	Medical	1	1	1	2	2	1	7	9	9	3	8	44	II	2	6	6.5	6.5	6	6	13	7	6	129	51	78	20
576	533	KS460	2020.01.17	2	2	5	1	Medical	1	1	2	1	3	1	7	7	10	3	8	51	II	2	3.5	6.5	3.5	3.5	3.5	11	8	3	98	35	63	21
577	534	KS461	2020.01.17	1	3	5	1	Medical	1	1	1	1	3	1	7	7	8	3	5	41	II	2	5	4	6.5	4.5	5	10	7	3	122	49	73	25
578	535	KS239	2019.11.09	2	1	1	1	Physiotherapy	2	1	1	1	2	2	8	9	8	3	8	38	II	2	7	5.5	4.5	6.5	5	10	6	4	110	45	65	12
579	536	KS235	2019.11.08	1	1	1	1	Physiotherapy	2	1	1	1	2	2	7.5	8	3	1	2	50	II	2	1.5	6.5	2	1	5.5	13	9	4	93	19	74	25
580	537	KS236	2019.11.08	1	1	1	1	Physiotherapy	2	1	1	1	1	2	8	8	6	2	8	44	II	2	4.5	6.5	7	6	3	12	9	3	109	42	67	15
581	538	KS445	2020.01.17	1	3	5	1	Medical	1	1	1	2	3	2	6	8	5	2	7	48	II	2	4	5.5	5	3	4.5	25	17	8	93	36	57	25
582	539	KS446	2020.01.17	2	3	5	1	Medical	1	1	1	1	3	2	6	10	5	2	7	32	I	1	5.5	1	5.5	7	2.5	19	13	6	99	44	55	20
583	540	KS447	2020.01.17	2	3	5	1	Medical	1	1	1	1	2	1	7	9	6	2	8	30	I	1	3.5	6	6	3.5	4.5	19	14	5	111	36	75	19
584	541	KS448	2020.01.17	2	2	5	1	Medical	1	1	1	1	2	2	7	6	5	2	4	36	II	2	4	3.5	4	2.5	6.5	19	11	8	104	28	76	24
585	542	KS449	2020.01.17	2	3	5	1	Medical	1	1	1	1	3	2	7	9	5	2	8	53	IIII	3	5	5.5	6	2.5	5	19	13	6	104	34	70	23
586	543	KS450	2020.01.17	2	3	5	1	Medical	1	1	1	1	3	1	7	8	9	3	9	33	II	2	7	6	6	4.5	4.5	8	5	3	109	41	68	6
587	544	KS451	2020.01.17	1	3	5	1	Medical	1	1	1	2	3	2	7	8	7	3	7	34	II	2	6.5	3.5	7	4.5	4	21	14	7	111	41	70	16
588	545	KS443	2020.01.17	2	3	5	1	Medical	1	1	1	2	3	2	3	3	3	1	5	21	I	1	5	2.5	5.5	4	5	10	6	4	107	43	64	17
589	546	KS444	brak	2	3	5	1	Medical	1	1	1	1	3	2	10	2	10	3	8	49	II	2	7	4	1.5	6.5	4.5	5	4	1	121	47	74	11
590	547	KS246	2019.11.08	1	1	1	1	Physiotherapy	2	1	1	1	2	2	7	8	3	1	5	57	IIII	3	3	6	6	1	4.5	18	12	6	111	32	79	33
591	548	KS242	2019.11.08	1	1	1	1	Physiotherapy	2	1	1	1	1	2	6	8	6	2	6	40	II	2	6	4	5.5	2.5	5.5	15	11	4	100	40	60	25
592	549	KS243	2019.11.08	1	1	1	1	Physiotherapy	2	1	1	2	2	2	6.5	10	5	2	6	62	IIII	3	4.5	6.5	6	1	5	27	20	7	93	26	67	32
593	550	KS244	2019.11.08	1	1	1	1	Physiotherapy	2	1	1	1	3	2	6.5	9	5	2	8	51	II	2	6	6.5	7	6.5	5	11	7	4	112	42	70	13
594	551	KS245	2019.11.08	1	1	1	1	Physiotherapy	2	1	1	1	2	2	8	8	6	2	7	46	II	2	6	5.5	6.5	5	6	11	7	4	118	45	73	23
595	552	KS240	2019.11.08	1	1	1	1	Physiotherapy	2	1	1	2	2	2	7	8	3	1	6	46	II	2	5	6	7	4	6.5	10	6	4	100	40	60	16
596	553	KS241	2019.11.08	2	2	1	1	Physiotherapy	2	1	1	2	3	2	6	10	6	2	10	74	IV	4	7	6.5	6.5	7	7	27	17	10	111	28	83	30
597	554	KS238	2019.11.08	1	1	1	1	Physiotherapy	2	1		2	3	1	8	9	5	2	7	47	II	2	4.5	6	7	6.5	6.5	19	12	7	129	47	82	28
604	555	EN2	2019-10-28	1	2	5	2	Pedagogy	5	2	1	1	3	1	7	10	6	2	6	35	II	2	6.5	7	7	3.5	4.5	5	4	1	101	43	58	18
605	556	EN3	2019-10-28	1	3	5	2	Pedagogy	5	2	1	1	3	2	7	10	8	3	8	62	IIII	3	6	6.5	5	6	6	15	13	2	110	39	71	15
606	557	EN4	2019-10-28		2	5	2	Pedagogy	5	2	1	1	1	1	8	4	5	2	7	39	II	2	4	6.5	6.5	3	2	17	12	5	79	17	62	25
607	558	EN5	2019-10-28	1	2	5	2	Pedagogy	5	2	1	1	1	1	7	8	5	2	3	23	I	1	3	5.5	3.5	2.5	5	22	13	9	100	35	65	20
608	559	EN6	2019-10-28	1	2	5	2	Pedagogy	5	2	1	2	1	1	8	10	8	3	7	52	IIII	3	5	6	6.5	3	5	9	5	4	103	38	65	19
609	560	EN7	2019-10-28	1	2	5	2	Pedagogy	5	2	1	1	1	2	7	10	7	3	7	49	II	2	6.5	5	4.5	3	4.5	17	11	6	76	20	56	28
610	561	EN8	2019-10-28	1	3	5	2	Pedagogy	5	2	1	2	1	1	7	7	9	3	8	39	II	2	3	6	4.5	2.5	2.5	21	13	8	104	33	71	22
611	562	EN9	2019-10-28	1	2	5	2	Pedagogy	5	2	1	1	3	1	2	7	1	1	1	44	II	2	1	6	6	1	3	23	16	7	83	13	70	33
612	563	EN10	2019-10-28	1	2	5	2	Pedagogy	5	2	1	1	3	1	7	10	5	2	8	45	II	2	5	6.5	6.5	3	7	9	8	1				16
613	564	EN11	2019-10-28	1	3	5	2	Pedagogy	5	2	1	1	1	1	8	8	7	3	8	54	IIII	3	7	5	3.5	3.5	5.5	11	5	6	113	40	73	20
614	565	EN12	2019-10-28	1	2	5	2	Pedagogy	5	2	1	1	1	1	9	8	7	3	7	50	II	2	6	6.5	6.5	3.5	3.5	2	0	2	91	35	56	8
615	566	EN13	2019-10-28	1	2	5	2	Pedagogy	5	2	1	1	1	1	7	8	3	1	7	51	II	2	5	6	7	3.5	4	15	12	3	94	33	61	18
616	567	EN14	2019-10-28	1	2	5	2	Pedagogy	5	2	1	1	1	2	8	10	5	2	10	46	II	2	6.5	6.5	4	7	5.5	11	7	4	116	42	74	10
617	568	EN15	2019-10-28	1	2	5	2	Pedagogy	5	2	1	1	2	2	7	7	4	2	7	45	II	2	5.5	6.5	6.5	3.5	5	11	6	5	111	46	65	16
618	569	EN16	2019-10-28	1	2	5	2	Pedagogy	5	2	1	1	1	1	8	8	7	3	7	37	II	2	6	4.5	3	5	6	23	14	9	120	48	72	22
619	570	EN17	2019-10-28	1	3	5	2	Pedagogy	5	2	1	2	1	1	8	6	6	2	5	41	II	2	5.5	5.5	2	1.5	4	11	7	4	89	28	61	32
620	571	EN18		1	2	5	2	Pedagogy	5	2	1	1	1	1	7	7	4	2	4	48	II	2	4.5	5	7	1	2	23	17	6	78	26	52	29
621	572	EN19	2019-12-13	1	2	5	2	Psychology	7	2	1	1	3	1	5	9	5	2	6	42	II	2	4	3	4	1.5	6	32	20	12	117	40	77	22
622	573	EN20	2019-10-08	1	2	3	2	Pedagogy	5	2	1	1	3	1		9	5	2	9	42	II	2	5.5	6	6	4	4	18	11	7	86	24	62	29
623	574	EN21	2019-10-08	1	2	3	2	Pedagogy	5	2	1	1	3	1	5	10	4	2	4	49	II	2	3	5.5	6	3	4.5	13	8	5	90	27	63	24
624	575	EN22	2019-10-08	1	2	3	2	Pedagogy	5	2	1	2	1	1	9	8	6	2	6	48	II	2	5	5.5	5.5	2.5	4	15	11	4	80	23	57	22
625	576	EN23	2019-10-08	1	2	3	2	Pedagogy	5	2	1	1	1	2	9	9	6	2	9	61	IIII	3	6	6.5	6.5	3.5	6.5	11	7	4	104	37	67	18
626	577	EN24	2019-10-08	1	1	3	2	Pedagogy	5	2	1	1	3	1	10	10	7	3	8	42	II	2	6.5	6.5	3.5	2	4.5	16	10	6	101	38	63	12
627	578	EN25	2019-10-08	1	2	3	2	Pedagogy	5	2	1	1	3	1	7	10	5	2	7	56	IIII	3	7	7	6.5	1.5	5	7	5	2	113	34	79	10
628	579	EN26	2019-10-08	1	2	3	2	Pedagogy	5	2	1	1	1	1	5	10	5	2	6	52	IIII	3	6.5	6	5	4.5	6.5	15	11	4	118	50	68	21
629	580	EN27	2019-10-08	1	2	3	2	Pedagogy	5	2	1	2	3	2	10	9	8	3	4	37	II	2	1	4	5.5	1	6	20	19	1	89	27	62	27
630	581	EN28	2019-10-08	1	2	3	2	Pedagogy	5	2	1	2	3	1	4	9	1	1	3	67	IV	4	1.5	2	3	1.5	7	33	21	12	127	43	84	31
632	582	EN30	2019-10-08	1	2	3	2	Pedagogy	5	2	1	1	1	1	6	10	4	2	5	51	II	2	6.5	6.5	6.5	3.5	5	10	6	4	107	42	65	18
633	583	EN31	2019-12-13	2	2	4	2	Psychology	7	2	1	1	3	1	7	8	7	3	6	47	II	2	6	6	3	6	3	12	8	4	107	41	66	10
634	584	EN32	2019-12-13	2	2	4	2	Psychology	7	2	1	1	3	1		8	5	2	4	34	II	2	4	4.5	2.5	2.5	4	14	10	4	90	36	34	28
635	585	EN33	2019-12-13	1	2	5	2	Psychology	7	2	1	1	3	1	7	9	9	3	8	46	II	2	5	6.5	6	3.5	3.5	20	14	6	105	33	72	31
636	586	EN34	2019-12-13	1	3	5	2	Psychology	7	2	1	2	3	1	8	9	8	3	7	49	II	2	5.5	6	6.5	4.5	4.5	13	9	4	104	37	67	21
637	587	EN35	2019-12-13	1	2	4	2	Psychology	7	2	1	2	3	1	6	9	6	2	4	49	II	2	5.5	6	7	4	6	21	11	10	102	39	63	22
638	588	EN36	2019-12-13	1	2	4	2	Psychology	7	2	1	1	3	1	8	8	5	2	7	46	II	2	7	4.5	6	6	5.5	11	7	4	114	41	73	14
640	589	EN38	2019-12-13	1	2	4	2	Psychology	7	2	1	1	3	1		10	5	2	10	59	IIII	3	6.5	7	5.5	4	7	17	12	5	118	53	75	21
641	590	EN39	2019-12-13	1	2	4	2	Psychology	7	2	1	1	2	1	7	7	5	2	4	39	II	2	4	1.5	2.5	1.5	5.5	21	14	7	113	39	74	18
642	591	EN40	2019-12-13	1	3	4	2	Psychology	7	2	1	1	2	2	8	8	6	2	9	36	II	2	4	4.5	5	4	4.5	6	5	1	92	32	60	26
643	592	EN41	2019-11-04	1	2	5	2	Psychology	7	2	1	1	1	1	9	9	9	3	9	36	II	2	6.5	4.5	6.5	6	6	9	5	4	121	50	71	6
644	593	EN42	2019-11-04	1	2	5	2	Psychology	7	2	1	1	3	1	7	8	7	3	8	52	IIII	3	6	4.5	4.5	4	5	25	16	9	115	37	78	27
645	594	EN43	2019-12-13	1	2	5	2	Psychology	7	2	1	1	3	1	8	7	6	2	7	37	II	2	5.5	5.5	5	6	5	13	7	6	116	44	72	13
646	595	EN44	2019-12-13	2	3	5	2	Psychology	7	2	1	1	3	1	7	6	10	3	9	44	II	2	7	5	4.5	7	7	13	9	4	120	52	76	8
647	596	EN45	2019-12-13		2	5	2	Psychology	7	2	1	1	3	1	7	8	8	3	8	60	IIII	3	6.5	5.5	6	4.5	6.5	19	11	8	116	40	76	34
648	597	EN46	2019-12-13	1	2	5	2	Psychology	7	2	1	1	2	2	8	5	7	3	6	33	II	2	4	6	4	2	6	22	13	9	93	34	59	28
649	598	EN47	2019-12-13	1	2	5	2	Psychology	7	2	1	1	3	1		8	6	2	5	62	IIII	3	5.5	6	5.5	4	6.5	20	16	4	121	44	77	25
650	599	EN48	2019-12-13	1	2	5	2	Psychology	7	2	1	1	2	1	7	9	6	2	9	33	II	2	5.5	5.5	5.5	1.5	3	21	12	9	82	24	58	26
651	600	EN49	2019-12-13	1	3	5	2	Psychology	7	2	1	1	2	1	6	7	7	3	6	33	II	2	4.5	4.5	5	3	5.5	22	14	8	99	36	63	25
652	601	EN50	2019-12-13	1	2	5	2	Psychology	7	2	1	1	3	1		8	9	3	9	44	II	2	6.5	5	6.5	5	4.5	21	14	7	110	40	70	13
653	602	EN51	2019-12-13	1	2	5	2	Psychology	7	2	1	1	3	1	8	8	7	3	5	44	II	2	5	5.5	5	2	4	27	18	9	98	31	67	32
654	603	EN52	2019-12-13	1	2	5	2	Psychology	7	2	1	1	3	2	7	9	5	2	7	49	II	2	6.5	6	3.5	5.5	6	14	10	4	110	45	65	13
655	604	EN53	2019-12-13	1	3	5	2	Psychology	7	2	1	2	3	1		8	6	2	9	60	IIII	3	3.5	6	5.5	2	6.5	24	16	8	123	49	74	12
656	605	EN54	2019-12-13	1	3	5	2	Psychology	7	2	1	2	3	1	7	10	9	3	9	42	II	2	6	4.5	2.5	3	5.5	20	11	9	74	30	44	22
657	606	EN55	2019-12-13	2	2	4	2	Psychology	7	2	1	1	3	1		9	6	2	6	47	II	2	4.5	2.5	6	3	6	22	17	5	115	36	77	18
658	607	EN56	2019-12-13	1	2	4	2	Psychology	7	2	1	1	3	1	6	8	5	2	8	55	IIII	3	4	7	6	2.5	6	12	8	4	105	36	69	10
659	608	EN57	2019-12-13	1	2	4	2	Psychology	7	2	1	1	3	1	6	10	4	2	4	51	II	2	2.5	7	7	1	5.5	25	19	6	98	18	80	34
661	609	EN59	2019-12-13	1	2	4	2	Psychology	7	2	1	2	3	1	6	10	9	3	8	65	IV	4	6.5	5	7	4	6	21	15	6	98	47	51	7
662	610	KG116	2019-11-04	1	2	4	2	Psychology	7	2	1	1	3	2	8	10	9	3	9	52	IIII	3	7	6	7	4	5.5	12	7	5	113	39	74	10
663	611	MW26	2019-11-05	1	1	1	2	Pedagogy	5	2	1	1	2	2	8	7	6	2	8	57	IIII	3	4	6	5.5	2.5	4	9	4	5	86	23	63	11
664	612	MW27	2019-11-05	1	2	1	2	Pedagogy	5	2	1	2	2	2	9	8	6	2	6	53	IIII	3	5	7	6.5	6	6	13	12	1	128	46	82	22
665	613	MW28	2019-11-05	1	1	1	2	Pedagogy	5	2	1	1	3	2	7	10	5	2	6	54	IIII	3	6	7	6	3.5	3.5	13	7	6	105	45	59	23
666	614	MW29	2019-11-05	1	1	1	2	Pedagogy	5	2	1	1	3	1	8	10	5	2	9	58	IIII	3	7	7	7	5.5	4.5	4	2	2	134	50	84	8
667	615	MW30	2019-11-05	1	1	1	2	Pedagogy	5	2	1	1	2	2	8	10	8	3	9	60	IIII	3	5	7	7	4	4	10	5	5	111	29	82	15
668	616	MW31	2019-11-05	1	1	1	2	Pedagogy	5	2	1	1	2	1	8	10	8	3	8	51	II	2	7	7	5.5	5.5	6	10	6	4	111	42	69	9
669	617	MW32	2019-11-05	1	1	1	2	Pedagogy	5	2	1	1	1	2	7	7	4	2	5	51	II	2	6	5	1	1	6.5	17	12	5	93	31	62	27
670	618	MW33	2019-11-05	1	1	1	2	Pedagogy	5	2	1	2	3	2	8	10	5	2	7	66	IV	4	6.5	5.5	5.5	4.5	7	9	8	1	136	54	82	10
671	619	MW34	2019-11-05	1	1	1	2	Pedagogy	5	2	1	1	2	1	7	9	5	2	8	50	II	2	5.5	6.5	6	3	6	12	7	5	99	43	56	11
672	620	MW35	2019-11-05	1	1	1	2	Pedagogy	5	2	1	1	2	1	8	9	3	1	5	42	II	2	3.5	5.5	2.5	2	5.5	28	20	8	77	20	57	31
673	621	MW36	2019-11-05	1	1	1	2	Pedagogy	5	2	1	1	2	1	8	10	2	1	8	43	II	2	4.5	7	5.5	1	6	6	5	1	66	28	38	23
674	622	MW37	2019-11-05	1	1	1	2	Pedagogy	5	2	1	2	2	2	8	10	6	2	6	54	IIII	3	6.5	5	6	1	7	16	10	6	81	21	60	25
675	623	MW38	2019-11-05	1	1	1	2	Pedagogy	5	2	1	2	3	1	8	8	10	3	8	27	I	1	1	4.5	4.5	2	5.5	10	5	5	91	34	57	22
676	624	MW39	2019-11-05	1	2	1	2	Pedagogy	5	2	1	1	2	1	7	10	7	3	5	49	II	2	6	5	5.5	2	6.5	15	9	6	111	33	78	23
677	625	MW40	2019-11-05	1	1	1	2	Pedagogy	5	2	1	1	2	1	8	9	7	3	8	49	II	2	6.5	4.5	6.5	6.5	6.5	10	6	4	129	49	80	7
678	626	MW41	2019-11-05	1	1	1	2	Pedagogy	5	2	1	1	2	2	8	10	6	2	9	63	IIII	3	7	7	6.5	4	4.5	9	5	4	121	44	77	13
679	627	MW42	2019-11-05	1	1	1	2	Pedagogy	5	2	1	1	2	1	9	9	3	1	7	54	IIII	3	5	3.5	7	1	1.5	16	11	5	92	23	69	30
680	628	MW43	2019-11-05	1	1	1	2	Pedagogy	5	2	1	1	3	2	7	9	7	3	7	60	IIII	3	6.5	4.5	4.5	2.5	6	13	11	2	117	41	76	15
681	629	MW44	2019-11-05	1	1	1	2	Pedagogy	5	2	1	1	2	2	7	9	4	2	3	48	II	2	1.5	3.5	4.5	1	2.5	13	9	4	106	29	77	25
682	630	MW45	2019-11-05	1	1	1	2	Pedagogy	5	2	1	1	2	2	9	8	9	3	9	41	II	2	6	4.5	3	5.5	5.5	8	6	2	102	44	58	12
683	631	MW46	2019-11-05	1	1	1	2	Pedagogy	5	2	1	1	2	1	8	8	7	3	7	55	IIII	3	6.5	4.5	6	2.5	5	16	11	5	103	41	62	27
684	632	MW47	2019-11-05	1	1	1	2	Pedagogy	5	2	1	2	2	2	5	10	2	1	3	36	II	2	3.5	4	2	3	6	28	18	10	91	24	67	31
685	633	MW48	2019-11-05	1	1	1	2	Pedagogy	5	2	1	1	2	2	7	8	8	3	5	49	II	2	6	5.5	6	4	4.5	21	12	9	97	33	64	29
686	634	MW49	2019-11-05	1	1	1	2	Pedagogy	5	2	1	1	2	1	8	10	5	2	7	41	II	2	4.5	6.5	5	3	4	17	11	6	71	22	49	26
687	635	MW50	2019-11-05	1	1	1	2	Pedagogy	5	2	1	1	2	2	9	10	4	2	5	43	II	2	6	6.5	6.5	3	6	12	9	3	89	32	57	14
688	636	MW51	2019-11-05	1	1	1	2	Pedagogy	5	2	1	1	2	2	8	6	8	3	7	43	II	2	2	5.5	6.5	5.5	4.5	15	10	5	85	31	54	17
689	637	MW52	2019-11-05	1	1	1	2	Pedagogy	5	2	1	1	2	2	7	8	7	3	7	47	II	2	5.5	6.5	2.5	3.5	5.5	13	8	5	107	37	70	11
690	638	MW53	2019-11-05	1	2	1	2	Pedagogy	5	2	1	2	3	2	8	10	2	1	4	28	I	1	2	4	4	1	4.5	12	8	4	79	25	54	30
691	639	MW54	2019-11-05	1	1	1	2	Pedagogy	5	2	1	1	2	2	9	10	5	2	6	50	II	2	5	6	4	3.5	4.5	15	11	4	108	43	65	24
692	640	MW55	2019-11-05	1	1	1	2	Pedagogy	5	2	1	1	2	1	8	8	7	3	8	45	II	2	3.5	6.5	2.5	6.5	5	18	13	5	104	36	68	9
693	641	MW56	2019-11-05	1	1	1	2	Pedagogy	5	2	1	1	2	2	6	10	5	2	8	53	IIII	3	5	7	6.5	6	6	10	6	4	114	45	69	13
694	642	MW57	2019-11-05	1	1	1	2	Pedagogy	5	2	1	1	2	2	8	8	6	2	8	50	II	2	5.5	6	7	2.5	5	8	5	3	110	43	67	12
695	643	MW58	2019-11-05	1	1	1	2	Pedagogy	5	2	1	1	2	1	8	10	5	2	7	47	II	2	4.5	5	6	1	5	12	9	3	93	33	60	26
696	644	MW59	2019-11-05	1	1	1	2	Pedagogy	5	2	1	1	2	1	7	9	5	2	8	47	II	2	7	6	6	3.5	6.5	16	10	6	93	36	57	18
697	645	MW60	2019-11-05	1	1	1	2	Pedagogy	5	2	1	1	2	2	8	10	5	2	7	63	IIII	3	4.5	7	6	5.5	5.5	12	8	4	79	28	51	19
698	646	MW61	2019-11-05	1	1	1	2	Pedagogy	5	2	1	1	2	2	8	9	5	2	8	52	IIII	3	6	5.5	7	4	4	11	6	5	107	38	69	13
699	647	MW62	2019-11-05	1	1	1	2	Pedagogy	5	2	1	1	3	1	9	9	5	2	9	63	IIII	3	7	5	3.5	4	4.5	8	7	1	127	45	82	14
700	648	MW63	2019-11-05	1	2	1	2	Pedagogy	5	2	1	2	3	1	9	9	3	1	1	35	II	2	5.5	5	7	2	3	13	9	4	67	38	29	20
701	649	MW64	2019-11-05	1	1	1	2	Pedagogy	5	2	1	1	2	1	8	8	7	3	6	41	II	2	5	7	6	2.5	6	11	7	4	96	32	64	17
702	650	MW65	2019-11-05		1	1	2	Pedagogy	5	2	1	1	2	2	6	8	5	2	3	50	II	2	4	6	4.5	2.5	6	26	20	6	82	30	52	25
703	651	MW66	2019-11-05	1	1	1	2	Pedagogy	5	2	1	1	2	1	8	10	5	2	8	53	IIII	3	5	6.5	7	2	4.5	13	9	4	94	28	66	21
704	652	MW67	2019-11-05	1	1	1	2	Pedagogy	5	2	1	1	2	2	6	10	5	2	8	52	IIII	3	3.5	7	7	4	6	13	10	3	107	34	73	13
705	653	MW68	2019-11-05	1	1	1	2	Pedagogy	5	2	1	1	2	2	10	10	3	1	3	48	II	2	3.5	7	5.5	1.5	6	11	7	4	97	26	71	30
706	654	MW69	2019-11-05	1	1	1	2	Pedagogy	5	2	1	1	3	2	9	8	5	2	7	44	II	2	5	4.5	5	3.5	5	22	15	7	100	33	67	30
707	655	MW70	2019-11-05	1	1	1	2	Pedagogy	5	2	1	1	2	2	9	10	7	3	7	40	II	2	6	3.5	6.5	1.5	5	13	8	5	95	24	71	31
708	656	KK2	2019-10-08	1	1	2	2	Pedagogy	5	2	1	1	3	1	9	6	5	2	6	48	II	2	5.5	5	7	3	3.5	12	7	5	62	36	26	25
709	657	KK3	2019-10-08	1	2	2	2	Pedagogy	5	2	1	1	3	1		8	5	2	7	54	IIII	3	6	5	7	3	5		9		109	43	66	18
711	658	KS380	2020-01-10	1	2	2	1	Physiotherapy	2	1	1		2	2	6	10	5	2	7	56	IIII	3	6.5	4.5	6.5	4.5	6.5	15	8	7	89	32	57	14
712	659	KS420	2020-01-10	1	3	5	1	Medical	1	1	1	1	2	2	5	9	6	2	6	49	II	2	5	4.5	5	1.5	6.5	23	15	7	103	32	71	25
713	660	KS403	2020-01-10	2	1	2	1	Physiotherapy	2	1	1	1	2	2	7.5	7	7	3	9	36	II	2	7	4.5	4	6.5	6	9	5	4	114	41	73	13
714	661	KS388	2020-01-10	2	1	2	1	Physiotherapy	2	1	1	1	1	1	5.5	8	10	3	9	36	II	2	7	4.5	2	5.5	5.5	14	10	4				18
715	662	KS418	2020-01-10	2	2	5	1	Medical	1	1	1	1	3	1	8.5	7	8	3	9	41	II	2	6	6	7	6.5	5	9	5	4	112	46	66	9
716	663	KS414	2020-01-10	1	1		1	Physiotherapy	2	1	1	1	1	2	5	8	5	2	6	33	II	2	5	4.5	3.5	2	5	24	15	9	92	32	65	24
717	664	KS416	2020-01-10	1	1	2	1	Physiotherapy	2	1	1	1	2	2	6.5	8	5	2	7	46	II	2	5	6	4	5.5	5.5	11	9	2	103	36	67	12
718	665	KS406	2020-01-10	2	2	2	1	Physiotherapy	2	1	1	1	3	1	4	9	10	3	9	38	II	2	6.5	5	6	6	5	4	3	1	131	54	77	15
719	666	KS410	2020-01-10	1	1	2	1	Physiotherapy	2	1	1	1	2	2	6	10	5	2	8	52	IIII	3	6.5	4	4	4.5	7	21	15	6	104	39	65	14
720	667	KS419	2020-01-10	1	2	5	1	Medical	1	1	1	2	2	1	7	7	5	2	7	54	IIII	3	6.5	4.5	5.5	2	6	27	20	7	98	33	65	21
721	668	KS405	2020-01-10	1	1	2	1	Physiotherapy	2	1	1	1	1	1	8	8	5	2	7	46	II	2	6.5	5	2.5	2.5	5	16	9	7	108	39	69	24
722	669	KS421	2020-01-10	1	2	5	1	Medical	1	1	1	1	2	1	6	10	7	3	5	39	II	2	3.5	6.5	7	2	4.5				92	25	67	27
723	670	KS391	2020-01-10	1	1	2	1	Physiotherapy	2	1	1	1	2	2	7	10	3	1	5	33	II	2	2.5	5.5	3.5	2	3	19	12	7	94	27	57	26
724	671	KS390	2020-01-10	1	1	2	1	Physiotherapy	2	1	1	1	2	1		9	5	2	6	53	IIII	3	7	6	2.5	5	5.5	19	12	7	77	18	59	23
725	672	KS389	2020-01-10	1	1	2	1	Physiotherapy	2	1	1	1	2	1	6.5	7	7	3	9	41	II	2	7	7	7	6	6.5	3	1	2	118	31	87	19
726	673	KS383	2020-01-10	2	1	2	1	Physiotherapy	2	1	2	1	2	1	6	9	8	3	8	38	II	2	6.5	6.5	5.5	5	4.5	16	9	7	99	39	60	21
727	674	KS412	2020-01-10	1	1	2	1	Physiotherapy	2	1	1	1	3	1	7	10	5	2	10	47	II	2	7	6	3	4	4.5	14	6	8	88	36	52	10
728	675	KS411	2020-01-10	2	3	2	1	Physiotherapy	2	1	1	1	2	1	7	5	7	3	6	45	II	2	4.5	6	4.5	4	6	7	5	2	107	34	73	17
729	676	KS417	2020-01-10	2	2	5	1	Medical	1	1	1	1	3	2	6	9	6	2	7	37	II	2	6.5	3	6.5	1.5	5.5	14	9	5	125	48	77	18
730	677	KS386	2020-01-10	1	1	2	1	Physiotherapy	2	1	1	1	2	1	6	10	5	2	4	39	II	2	5	5	5.5	4	6	22	16	6	98	38	60	26
731	678	KS415	2020-01-10	1	1	2	1	Physiotherapy	2	1	1	1	2	1	6	9	5	2	7	50	II	2	7	5	6	2	5.5	18	13	5	123	44	17	17
732	679	KS416	2020-01-10	2	2	5	1	Medical	1	1	1	1	3	2	7.5	5	4	2	5	32	I	1	6.5	5.5	6	5	5.5	2	1	1	109	37	72	19
733	680	KS382	2020-01-10	2	2	2	1	Physiotherapy	2	1	1	2	2	1	7	10	8	3	9	49	II	2	7	6.5	6.5	6	6	7	5	2	114	48	66	13
734	681	KS384	2020-01-10	1	2	2	1	Physiotherapy	2	1	1	1	1	2	6	10	6	2	6	45	II	2	4.5	6	5.5	2	5.5	18	14	4	99	30	69	19
735	682	KS404	2020-01-10	1	1	2	1	Physiotherapy	2	1	1	1	3	1	7	10	5	2	6	49	II	2	5	6	4.5	3	4.5	21	17	4	112	43	69	22
736	683	KS385	2020-01-10	2	3	2	1	Physiotherapy	2	1	1	1	1	2	7	7	5	2	5	33	II	2	5	5	3.5	5	5.5	20	14	6	93	33	60	32
737	684	KS378	2020-01-10	1	2	3	1	Medical	1	1	1	1	2	2	6	10	6	2	7	65	IV	4	7	6	4	4.5	4.5	13	8	5	111	38	73	28
738	685	KS387	2020-01-10	1	2	2	1	Physiotherapy	2	1	1	2	2	1	6	6	4	2	5	49	II	2	4	6	7	4.5	5.5	16	12	4	117	40	77	23
739	686	KS375	2020-01-10	2	1	2	1	Medical	1	1	1	1	2	2	7.5	8	8	3	8	34	II	2	4	4	5	4	4	14	9	5	121	42	79	14
740	687	KS381	2020-01-10	2	1	2	1	Physiotherapy	2	1	1	1	2	1	7	10	8	3	8	48	II	2	5	6	3	5.5	6.5	4	2	2	112	39	73	8
741	688	KS377	2020-01-10	2	2	2	1	Medical	1	1	1	1	3	2	6	10	5	2	9	53	IIII	3	7	6.5	6	6	4.5	15	9	6	110	42	68	19
742	689	KS376	2020-01-10	2	3	2	1	Medical	1	1	2	1	2	1	5.5	8	7	3	8	35	II	2	6.5	2	3.5	6	4	12	10	2	92	46	46	11
743	690	KS374	2019-12-19	1	1	2	1	Medical	1	1	1	1	2	2	6	9	5	2	10	51	II	2	6.5	7	3	1.5	4.5	12	8	4	109	31	78	18
744	691	KS402	2020-01-10	1	2	2	1	Physiotherapy	2	1	1	1	1	2	7	6	8	3	8	19	I	1	4.5	1.5	6.5	5.5	4	11	7	4	105	51	54	7
745	692	KS401	2020-01-10	1	2	2	1	Physiotherapy	2	1	1	1	1	1	7	8	6	2	7	48	II	2	4	6.5	6	3	3	17	12	5	120	50	70	26
746	693	KS400	2020-01-10	1	2	2	1	Physiotherapy	2	1	1	1	2	2	7	9	6	2	6	50	II	2	6.5	7	6	3	6	25	17	8	100	25	75	26
747	694	KS423	2020-01-10	1	3	5	1	Medical	1	1	1	1	3	2	8	8	5	2	8	40	II	2	6	4.5	6.5	2.5	5	16	11	4	99	37	62	20
748	695	KS424	2020-01-10	2	3	5	1	Medical	1	1	1	2	3	2	6	7	6	2	5	32	I	1	5	4.5	4	4.5	4.5	19	14	5	98	43	55	23
749	696	KS425	2020-01-10	2	2	5	1	Medical	1	1	1	1	3	2	6.5	10	6	2	8	58	IIII	3	6	6	6.5	1	6	21	14	7	113	36	77	23
750	697	KS423	2020-01-10	2	2	5	1	Medical	1	1	1	1	2	1	6	4	6	2	3	24	I	1	2	6	4.5	2.5	4.5	15	12	3	99	34	65	19
751	698	KS431	2020-01-10	1	2	5	1	Medical	1	1	1	1	2	2	6	6	6	2	8	40	II	2	6.5	3.5	4.5	4	6	18	13	5	115	48	67	13
752	699	KS430	2020-01-10	1	2	5	1	Medical	1	1	1	1	2	2	6	6	7	3	7	22	I	1	1.5	4.5	4	2	4.5	24	15	9	93	33	60	18
753	700	KS429	2020-01-10	1	2	5	1	Medical	1	1	1	1	3	2	7	5	8	3	8	58	IIII	3	6	7	7	3	3	19	14	5	105	36	69	11
754	701	KS428	2020-01-10	2	3	5	1	Medical	1	1	1	1	3	1	6	8	3	1	3	36	II	2	4	6	2.5	1	6	22	15	7	101	36	65	26
755	702	KS398	2020-01-10	1	2	2	1	Physiotherapy	2	1	1	1	2	2	6	9	4	2	10	50	II	2	5		6.5	4.5	5	9	6	3	100	36	64	13
756	703	KS396	2020-01-10	1	2	2	1	Physiotherapy	2	1	1	1	2	1	5.5	10	7	3	5	49	II	2	5	6	7	2	5.5	25	16	9	120	44	76	28
757	704	KS397	2020-01-10	1	1	2	1	Physiotherapy	2	1	1	2	2	1	6	8	6	2	7	48	II	2	6	7	4.5	3.5	5	10	5	5	99	30	69	23
758	705	KS395	2020-01-10	1	2	1	1	Physiotherapy	2	1	1	1	2	2	4.5	9	5	2	5	46	II	2	3	6.5	6	1.5	4.5	29	18	11	88	21	67	35
759	706	KS394	2020-01-10	2	2	2	1	Physiotherapy	2	1	1	2	2	2	5.5	8	7	3	7	44	II	2	7	7	3	4.5	5	15	10	5	109	47	62	9
760	707	KS393	2020-01-10	1	1	2	1	Physiotherapy	2	1	1	1	1	2	7	7	5	2	3	46	II	2	2.5	3.5	5.5	3.5	6				103	33	70	18
761	708	KS392	2020-01-10	1	2	2	1	Physiotherapy	2	1	1	1	2	2	6	7	2	1	3	37	II	2	1.5	6.5	1	1	4.5	27	19	8	76	14	62	30
762	709	KS440	2020-01-10	2	3	5	1	Medical	1	1	1	1	2	2	4.5	8	5	2	7	14	I	1	4	6.5	6.5	4.5	3	14	7	7	97	31	66	14
763	710	KS409	2020-01-10	1	1	2	1	Physiotherapy	2	1	2	1	2	1	5	10	5	2	5	57	IIII	3	6.5	6.5	6	4	5	18	13	5	97	36	61	22
764	711	KS408	2020-01-10	2	1	2	1	Physiotherapy	2	1	1	2	2	2	6	8	7	3	7	45	II	2	6.5	5.5	5	5	4	11	7	4	102	39	66	14
765	712	KS407	2020-01-10	1	1	2	1	Physiotherapy	2	1	1	1	2	2	6	10	5	2	5	47	II	2	3	4	3.5	1	3.5	22	14	8	70	25	45	28
766	713	KS422	2020-01-10	1	2	5	1	Medical	1	1	1	1	2	2	6.5	9	10	3	9	24	I	1	5	5	7	4	4.5	12	5	7	104	26	78	16
767	714	KS439	2020-01-10	1	3	5	1	Medical	1	1	1	1	2	1	7	7	6	2	8	49	II	2	6.5	7	6.5	2.5	6.5	19	14	5	96	30	66	14
768	715	KS437	2020-01-10	1	3	5	1	Medical	1	1	1	1	3	1	6	7	7	3	9	46	II	2	6.5	4.5	6	6	5.5	15	11	4	121	42	79	11
769	716	KS436	2020-01-10	1	3	5	1	Medical	1	1	1	1	3	2	7	8	7	3	9	53	IIII	3	6.5	6.5	6	6	7	11	7	4	110	44	66	10
770	717	KS435	2020-01-10	2	2	5	1	Medical	1	1	1	1	2	2	6	9	5	2	3	57	IIII	3	4	6.5	4	1	5	14	10	6	111	39	72	19
771	718	KS434	2020-01-10	1	2	5	1	Medical	1	1	1	1	3	1	7	9	7	3	8	32	I	1	6	4	6.5	7	4	14	4	10	127	47	80	11
772	719	KS433	2020-01-10	2	3	5	1	Medical	1	1	1	1	2	1	7	9	3	1	6	32	I	1	4.5	6	6	4.5	3	19	12	7	108	40	68	18
773	720	KS438	2020-01-10	1	3	5	1	Medical	1	1	1	2	3	2	6	7	8	3	8	51	II	2	6	5	7	4	5	11	7	4	106	36	70	14
774	721	KS427	2020-01-10	2	2	5	1	Medical	1	1	1	1	2	2	7	7	8	3	3	21	I	1	2	2	7	1	2.5	17	13	4	92	31	61	26
775	722	KS426	2020-01-10	2	3	5	1	Medical	1	1	1	1	2	1	6.5	8	5	2	7	43	II	2	6.5	6.5	5.5	6.5	4	11	7	4	119	48	71	15
776	723	KS399	2020-01-10	2	2	2	1	Physiotherapy	2	1	1	2	2	1	5	10	7	3	8	44	II	2	6.5	6	6	6	5	9	6	3	109	41	63	17
777	724	KK5	2019-11-08	1	2	5	2	Pedagogy	5	2	1	1	3	1	8	10	5	2	7	52	IIII	3	6.5	6.5	6.5	3.5	6.5	6	3	3	100	29	71	13
778	725	KK6	2019-11-08	1	2	5	2	Pedagogy	5	2	1	2	2	2		10	2	1	5	44	II	2	5.5	5.5	4	2.5	4	7	3	4	93	19	74	29
779	726	KK7	2019-11-08	1	2	5	2	Pedagogy	5	2	1	1	1	1		10	7	3	7	39	II	2	7	4	6.5	4	5	16	11	5	90	32	58	12
780	727	KK8	2019-11-08	1	2	5	2	Pedagogy	5	2	1	1	1	1	7	10	5	2	10	42	II	2	6.5	4.5	5.5	1	5	11	7	4	114	39	75	21
781	728	KK9	2019-11-08	1	3	5	2	Pedagogy	5	2	1	1	3	1	5.5	8	8	3	8	34	II	2	6.5	5.5	4	4	5.5				118	52	66	12
782	729	KK10	2019-11-08	1	2	5	2	Pedagogy	5	2	1	1	2	1	7	10	5	2	9	38	II	2	4	6	5	3	3.5	13	9	4	99	38	61	13
784	730	KK12	2019-11-08	1	2	5	2	Pedagogy	5	2	1	1	3	1	5	10	3	1	4	44	II	2	6.5	4.5	6	4	6.5	23	18	5	101	37	64	24
785	731	KK13	2019-11-08	1	2	5	2	Pedagogy	5	2	1	1	2	1	8	10	5	2	8	44	II	2	5	6	5.5	3	5	13	7	6	109	36	73	19
786	732	KK14	2019-11-08	1	2	5	2	Pedagogy	5	2	1	1	1	1	10	8	8	3	7	36	II	2	5	5.5	5	4	3.5	16	9	7	90	30	60	21
787	733	KK15	2019-11-08	1	2	5	2	Pedagogy	5	2	1	1	3	1	6	9	5	2	7	48	II	2	6	5.5	7	4.5	4	13	10	3	114	42	72	16
788	734	KK16	2019-11-08	1	3	5	2	Pedagogy	5	2	1	1	3	1	5	10	3	1	7	34	II	2	4	3.5	5	1	4.5	16	10	6	93	22	71	25
789	735	KK17	2019-11-08	1	2	5	2	Pedagogy	5	2	1	1	3	1	6	8	5	2	6	39	II	2	6	5.5	6.5	5	4.5	10	7	3	101	38	63	16
790	736	KK18	2019-11-08	1	2	5	2	Pedagogy	5	2	1	1	3	1	6	9	6	2	8	44	II	2	6.5	6	2.5	5	5.5	19	9	10	92	32	60	20
791	737	KK19	2019-11-08	1	2	5	2	Pedagogy	5	2	1	1	3	1	6	9	5	2	7	52	IIII	3	5.5	6	6	3.5	5	9	7	2	111	37	74	19
792	738	KK20	2019-11-08	1	2	5	2	Pedagogy	5	2	1	1	1	2	6	5	9	3	7	32	I	1	5	4	6.5	2.5	5.5	11	7	4	104	47	57	24
793	739	KK21	2019-11-08	1	2	5	2	Pedagogy	5	2	1	1	3	1	8	8	5	2	8	57	IIII	3	6	4.5	5.5	3.5	5	13	7	5	94	34	60	22
794	740	KK22	2019-11-08	1	2	5	2	Pedagogy	5	2	1	1	2	1	5	9	7	3	7	39	II	2	6	2	4.5	1.5	6.5				85	41	44	26
795	741	KK23	2019-11-08	1	2	5	2	Pedagogy	5	2	1	1	2	1	8	9	7	3	6	50	II	2	4.5	5	4.5	4.5	5	15	9	6	98	28	70	19
796	742	KK24	2019-11-08	1	2	5	2	Pedagogy	5	2	1	1	3	2	7	9	6	2	6	44	II	2	5	5	5.5	3.5	4	19	13	6	99	34	65	20
797	743	KK25	2019-11-08	1	3	5	2	Pedagogy	5	2	1	1	3	2	8	9	3	1	6	40	II	2	4.5	6.5	6	2.5	5.5	15	9	6	103	38	65	22
798	744	KK26	2019-11-08	1	2	5	2	Pedagogy	5	2	1	2	3	1		10	5	2	6	60	IIII	3	6	6.5	7	2.5	5	16	11	5	136	54	82	11
799	745	KK27	2019-11-08	1	3	5	2	Pedagogy	5	2	1	2	3	1	5	10	5	2	8	65	IV	4	6.5	7	7	5	6	10	9	1	140	56	84	9
800	746	KK28	2019-11-08	1	3	5	2	Pedagogy	5	2	1	1	1	2		7	3	1	5	34	II	2	3.5	6	5.5	1.5	4	23	15	8	84	24	60	28
801	747	KK29	2019-11-08	2	3	5	2	Pedagogy	5	2	1	2	1	1	6	8	4	2	6	30	I	1	2.5	6	1.5	3	6.5	15	9	6	108	41	67	18
802	748	KK30	2019-11-08	1	3	5	2	Pedagogy	5	2	1	1	3	2	8	9	5	2	7	48	II	2	6	7	5.5	5	6	19	13	6	108	35	73	17
804	749	KK32	2019-11-08	1	3	5	2	Pedagogy	5	2	1	1	1	1		10	8	3	7	61	IIII	3	7	7	6.5	3.5	7	17	13	4	104	39	65	16
805	750	KK33	2019-11-08	1	3	5	2	Pedagogy	5	2	1	2	3	1	7	10	7	3	8	53	IIII	3	5	6	5.5	6	6	15	11	4	116	43	73	6
806	751	KK34	2019-11-08	1	3	5	2	Pedagogy	5	2	1	1	1	1	8	9	6	2	8	44	II	2	6.5	6.5	6.5	5.5	4	9	6	3	119	39	80	18
807	752	KK35	2019-11-08	1	2	5	2	Pedagogy	5	2	1	1	3	1	7	9	7	3	9	43	II	2	6.5	5	7	4.5	5.5	13	7	6	99	40	59	13
809	753	KK37	2019-11-08	1	2	5	2	Pedagogy	5	2	1	2	3	1	7	10	6	2	9	48	II	2	6.5	7	6.5	4.5	6	11	7	4	104	45	59	17
810	754	KK38	2019-11-08	1	3	5	2	Pedagogy	5	2	1	1	3	1	7	9	4	2	8	36	II	2	5.5	6	6	5.5	4.5	19	13	6	96	37	59	20
811	755	KS306	2019-11-07	1	2	4	1	Medical	1	1	1	1	2	2	7	8	7	3	7	32	I	1	3	6.5	5	6	4.5	9	11	8	84	30	54	13
812	756	KS294	2019-11-09	1	3	5	1	Physiotherapy	2	1	1	1	1	1	8	8	6	2	8	39	II	2	6.5	6.5	6	2.5	5	16	11	5	84	34	50	18
813	757	KS295	2019-11-19	1	3	5	1	Physiotherapy	2	1	1	1	3	1	5	7	8	3	9	48	II	2	6.5	4.5	7	2.5	5	6	4	2	122	38	84	21
814	758	KS296	2019-11-19	1	3	5	1	Physiotherapy	2	1	1	1	3	1	8	10	5	2	10	69	IV	4	7	7	3	1	7	12	8	4	137	46	91	8
815	759	KS297	2019-11-19	1	3	5	1	Physiotherapy	2	1	1	1	1	1	8	10	1	1	6	53	IIII	3	4	7	5	5	6.5	12	4	8	103	21	82	21
816	760	KS299	2019-11-11	1	3	5	1	Physiotherapy	2	1	1	1	1	1	6	10	6	2	6	35	II	2	4	6	6.5	2.5	2	27	17	10	94	23	71	23
817	761	KS360	2019-11-19	1	3	5	1	Physiotherapy	2	1	1	1	3	1	6	10	8	3	8	50	II	2	7	4	4.5	4.5	5.5	17	8	9	86	31	55	31
818	762	KS361	2019-11-19	2	2	5	1	Physiotherapy	2	1	1	1	2	1	7	10	5	2	7	40	II	2	6	6	7	2	4	12	5	7	113	22	91	16
819	763	KS302	2019-11-19	1	2	5	1	Physiotherapy	2	1	1	1	2	1	6	10	5	2	7	41	II	2	7	6.5	4	2.5	5.5	8	5	3	98	27	71	16
820	764	KS303	2019-11-19	1	3	5	1	Physiotherapy	2	1	1	2	1	1	6	10	5	2	6	59	IIII	3	6.5	4	6	2	5	12	15	5	121	37	84	25
821	765	KS204	2019-11-19	1	3	5	1	Physiotherapy	2	1	1	1	2	1	6	5	10	3	10	34	II	2	7	5.5	7	6.5	4.5	21	13	8	113	38	75	13
822	766	KS305	2019-11-19	1	2	5	1	Physiotherapy	2	1	1	1	2	2	6	7	8	3	10	34	II	2	6	5.5	5	2	5.5	22	14	8	82	23	58	32
823	767	KS307	2019-11-19	1	2	4	1	Medical	1	1	1	1	3	1	7	8	7	3	9	78	IV	4	7	4.5	6	1.5	4.5	24	18	4	108	26	82	16
824	768	KS308	2019-11-11	2	2	3	1	Medical	1	1	1	1	2	1	6	10	5	2	9	42	II	2	7	6.5	6	6.5	6.5	19	14	5	114	37	77	11
825	769	KS209	2019-12-03	2	2	4	1	Medical	1	1	1	1	2	2	6	8	3	1	3	24	I	1	1.5	7	7	4.5	3.5	15	11	4	105	38	67	8
826	770	KK39	2019-10-11	1	2	2	2	Psychology	7	2	1	2	2	1	8	7	7	3	8	41	II	2	6.5	4.5	3	6	5	16	13	3	110	42	68	11
827	771	KK40	2019-10-11	1	1	2	2	Psychology	7	2	1	1	2	2	7	10	3	1	7	32	I	1	1.5	4.5	6.5	1	6	8	4	4	112	35	77	21
828	772	KK41	2019-10-11	1	2	2	2	Psychology	7	2	1	2	2	1	7	7	7	3	9	45	II	2	6	6.5	5	6	5.5	20	13	7	107	39	68	11
829	773	KK42	2019-10-11	1	2	2	2	Psychology	7	2	1	1	1	1	5	9	7	3	5	49	II	2	2	3.5	3	1.5	4.5	23	14	9	103	31	72	26
830	774	KK43	2019-10-11	1	1	2	2	Psychology	7	2	1	1	3	2	7	10	4	2	4	54	IIII	3	3.5	5	7	1	6	6	6	0	100	38	62	21
831	775	KK44	2019-10-11	1	2	2	2	Psychology	7	2	1	1	3	1	6	8	5	2	6	53	IIII	3	6.5	5	7	4.5	4	15	12	3	104	41	63	24
832	776	KK45	2019-10-11	1	2	2	2	Psychology	7	2	1	2	3	1	6	10	4	2	6	67	IV	4	4.5	7	4	4.5	5.5	17	11	6	115	39	76	26
834	777	KK47	2019-10-11	1	1	2	2	Psychology	7	2	1	1	3	2		2	9	3	8	23	I	1	4	1	2.5	1	6.5	20	13	7	96	24	72	34
835	778	KK48	2019-10-11	1	2	2	2	Psychology	7	2	1	2	3	1		8	8	3	8	57	IIII	3	5	6	4.5	2	5	16	12	4	131	49	82	21
836	779	KK49	2019-10-11	2	1	2	2	Psychology	7	2	1	1	3	2	10	7	5	2	4	33	II	2	4.5	5	2.5	2	6	33	21	12	71	13	58	32
837	780	KK50	2019-10-11	1	1	2	2	Psychology	7	2	1	1	2	1	8	6	6	2	7	45	II	2	5.5	6	4	3.5	6	13	8	5	116	38	78	20
838	781	KK51	2019-10-11	1	1	2	2	Psychology	7	2	1	1	3	2	7	9	5	2	8	52	IIII	3	5.5	6	3	4.5	6.5	14	9	5	120	42	78	14
839	782	KK52	2019-10-11	1	1	2	2	Psychology	7	2	1	2	3	2	6	10	8	3	9	45	II	2	6.5	6.5	6.5	6.5	4.5				90	33	57	11
840	783	KK53	2019-10-11	1	1	2	2	Psychology	7	2	1	1	3	2	7	9	7	3	8	53	IIII	3	6.5	6.5	2.5	3	7	10	8	2	91	30	61	32
841	784	KK54	2019-10-11	1	1	2	2	Psychology	7	2	1	1	3	1	7	9	6	2	8	35	II	2	5	4.5	5	2.5	4	15	10	5	94	31	63	25
842	785	KK55	2019-10-11	2	1	2	2	Psychology	7	2	1	1	3	2	7	8	7	3	5	35	II	2	4.5	2.5	7	1	6	11	8	3	99	34	65	29
843	786	KK56	2019-10-11	1	1	2	2	Psychology	7	2	1	1	2	1	7	10	7	3	8	55	IIII	3	4	7	6.5	1.5	6	3	0	3	112	32	80	13
844	787	KK57	2019-10-11	2	2	2	2	Psychology	7	2	1	2	3	2	7	9	4	2	5	44	II	2	6.5	6.5	2	3.5	6	20	15	5	80	28	52	23
845	788	EN60	2019-10-15	1	2	3	2	Psychology	7	2	1	1	2	1		7	3	1	6	53	IIII	3	5	5	5	4	6	16	11	5	115	40	75	17
846	789	EN61	2019-10-17	2	2	3	2	Psychology	7	2	1	1	3	1	7	5	4	2	2	27	I	1	3.5	5.5	7	4	5	22	13	9	107	38	69	24
847	790	EN62	2019-10-15	1	2	3	2	Psychology	7	2	1	1	3	1	8	10	6	2	6	45	II	2	2	5	6	2	3	24	16	8	90	41	49	16
848	791	EN63	2019-10-15	2	2	3	2	Psychology	7	2	1	1	3	1	6	7	8	3	8	35	II	2	5	6	3.5	5	5	17	12	5	103	38	65	12
849	792	EN64	2019-10-15	2	2	3	2	Psychology	7	2	1	2	2	2	7	10	6	2	8	52	IIII	3	6	5	6	5	7	11	7	4	124	48	76	6
850	793	EN65	2019-10-15	1	2	3	2	Psychology	7	2	1	1	2	1	7	8	7	3	8	58	IIII	3	4	6	7	2	7	15	11	4	100	34	66	22
851	794	EN66	2019-10-15	1	2	3	2	Psychology	7	2	1	1	3	1	6	8	7	3	7	45	II	2	6.5	7	6.5	5.5	5.5	5	4	1	103	45	58	12
852	795	EN67	2019-10-15	1	2	3	2	Psychology	7	2	1	1	2	2	7	10	3	1	8	64	IV	4	4	6.5	6	1.5	6.5	3	1	2	128	45	83	9
853	796	EN68	2019-10-15	1	2	3	2	Psychology	7	2	1	1	3	2	7	8	9	3	8	51	II	2	6	5.5	6.5	4	5.5	6	3	3	102	31	71	4
854	797	EN69	2019-10-15	1	2	3	2	Psychology	7	2	1	1	3	2	8	8	3	1	9	57	IIII	3	6	6	6.5	2.5	6.5	8	6	2	117	46	71	14
855	798	EN70	2019-10-15	1	2	3	2	Psychology	7	2	1	2	1	1	7	7	8	3	8	47	II	2	6.5	4.5	6	5.5	4.5	6	4	2	114	44	70	13
856	799	EN71	2019-10-15	1	1	3	2	Psychology	7	2	1	1	1	1	6	8	6	2	8	45	II	2	6	6.5	6.5	6	6	11	7	4	121	43	88	9
857	800	EN72	2019-10-15	1	2	3	2	Psychology	7	2	1	1	2	1	6.5	9	5	2	10	47	II	2	6	5.5	7	6	4.5	9	6	3	110	47	63	7
858	801	EN73	2019-10-15	1	2	3	2	Psychology	7	2	1	1	2	2	6	8	3	1	5	41	II	2	3	6	6.5	3	4.5	8	4	4	116	37	79	13
859	802	EN74	2019-10-15	1	2	3	2	Psychology	7	2	1	1	3	1	7	6	9	3	8	32	I	1	6	5.5	7	3.5	3.5	8	4	4	123	48	75	14
860	803	EN75	2019-10-15	1	2	3	2	Psychology	7	2	1	1	3	2	7	8	7	3	7	50	II	2	6.5	6	6.5	6	4.5	12	8	4	103	45	58	12
861	804	EN76	2019-10-15	1	2	3	2	Psychology	7	2	1	1	3	2	10	8	7	3	9	53	IIII	3	6	6.5	6.5	5.5	5	11	7	4	107	39	68	14
862	805	EN77	2019-10-15	1	2	3	2	Psychology	7	2	1	1	1	2	8	7	6	2	7	38	II	2	5.5	4.5	3.5	3	4	19	14	5	99	39	60	22
863	806	EN78	2019-10-15	1	2	3	2	Psychology	7	2	1	1	1	1	7	7	8	3	6	42	II	2	6	4.5	7	3	3.5	16	10	6	96	35	61	19
864	807	EN79	2019-10-15	1	2	3	2	Psychology	7	2	1	1	1	1	7.5	10	8	3	8	61	IIII	3	6	6	6.5	6	5.5	9	6	3	118	46	72	12
865	808	EN80	2019-10-15	1	2	3	2	Psychology	7	2	1	2	3	1	6	10	3	1	3	69	IV	4	7	6.5	4.5	2	7	33	21	12	132	48	84	31
866	809	EN81	2019-10-15	1	2	3	2	Psychology	7	2	1	1	3	1	7	6	7	3	5	31	I	1	5	4.5	4	5.5	4.5	22	14	8	109	39	70	19
867	810	EN82	2019-10-15	1	2	3	2	Psychology	7	2	1	1	3	2	7	7	5	2	7	36	II	2	6	3.5	5.5	3.5	6	19	13	6	108	42	66	22
868	811	EN83	2019-10-15	1	2	3	2	Psychology	7	2	1	1	1	1	8	7	3	1	7	29	I	1	6.5	5	2	5	4	19	11	8	96	23	73	14
869	812	MW71	2019-10-14	1	2	1	2	Sociology	6	2	1	2	2	2	8	6	5	2	7	46	II	2	6	5.5	5.5	5.5	3.5	12	8	4	110	39	71
870	813	MW72	2019-10-14	1	1	1	2	Sociology	6	2	1	1	2	2		10	2	1	6	53	IIII	3	6	6	4.5	3.5	6.5	17	13	4	104	37	67	20
871	814	MW73	2019-10-14	1	2	1	2	Sociology	6	2	1	1	3	2	7	9	5	2	9	40	II	2	6.5	5	6	5.5	5.5	11	7	4	110	42	68	23
872	815	MW74	2019-10-14	1	1	1	2	Sociology	6	2	1	2	2	1	7	9	7	3	7	49	II	2	5	4.5	5	1.5	7	13	9	4	105	36	69	25
873	816	MW75	2019-10-14	1	1	1	2	Sociology	6	2	1	2	2	1	6	10	6	2	9	50	II	2	7	7	4	7	5				112	36	76	16
874	817	MW76	2019-10-14	1	1	1	2	Sociology	6	2	1	1	2	2	7	10	8	3	6	33	II	2	6	5	3	1.5	5.5	19	14	5	96	25	71	27
875	818	MW77	2019-10-14	1	1	1	2	Sociology	6	2	1	1	2	2	6	8	4	2	5	38	II	2	5.5	6	3.5	2.5	6	16	12	4	91	32	59	25
876	819	MW78	2019-10-14	2	1	1	2	Sociology	6	2	1	1	2	2	8	8	5	2	4	84	IV	4	5	5.5	3	2.5	5.5	15	11	4	110	31	79	24
877	820	MW79	2019-10-14	1	1	1	2	Sociology	6	2	1	1	2	2		5	2	1	2	32	I	1	1	4.5	2.5	1	3	11	7	4	76	16	60	25
878	821	MW80	2019-10-14	2	1	1	2	Sociology	6	2	1	1	2	2	7	7	5	2	7	41	II	2	6.5	6	2.5	5	4	19	12	7	92	35	57	22
879	822	MW81	2019-10-14	1	1	1	2	Sociology	6	2	1	2	2	2	6	7	5	2	4	27	I	1	4	4.5	2	3	6.5	22	12	10	108	38	70	18
880	823	MW82	2019-10-14	1	1	1	2	Sociology	6	2	1	2	2	2	7	8	8	3	5	45	II	2						14	10	4	115	37	78	23
881	824	MW83	2019-10-14	1	1	1	2	Sociology	6	2	1	1	2	2	7	7	5	2	6	56	IIII	3	6	6	6.5	3	4.5	11	7	4	117	43	74	9
882	825	MW84	2019-10-14	1	1	1	2	Sociology	6	2	1	2	2	1	6	9	5	2	8	43	II	2	6	5.5	6	2	6.5	15	11	4	96	25	71	28
883	826	MW85	2019-10-14	1	1	1	2	Sociology	6	2	1	2	2	1		10	3	1	3	51	II	2	5	3.5	4	4	4	27	21	6	67	15	52	32
884	827	MW86	2019-10-14	1	1	1	2	Sociology	6	2	1	1	2	2	7	9	3	1	2	33	II	2	1	5	4	1.5	2	25	19	6	82	19	63	32
885	828	MW87	2019-10-14	2	1	1	2	Sociology	6	2	1	2	2	2		7	9	3	7	19	I	1	6	4	4.5	3	3.5	15	11	4				24
886	829	MW88	2019-10-14	2	1	1	2	Sociology	6	2	1	1	3	2	6	7	3	1	2	40	II	2	2	5	5.5	1	4	6	5	1	91	26	65	25
887	830	MW89	2019-10-14	1	1	1	2	Sociology	6	2	1	1	2	2	8	9	4	2	2	36	II	2	3.5	7	2	2	5	24	13	11	95	26	69	26
888	831	MW90	2019-10-14	1	1	1	2	Sociology	6	2	1	2	3	1	7	8	5	2	6	47	II	2	6	5.5	5	4.5	5	17	8	9	115	41	74	25
889	832	MW91	2019-10-14	1	1	1	2	Sociology	6	2	1	2	2	1	8	8	4	2	5	33	II	2	3.5	6.5	6	1.5	3.5	16	11	5	86	19	67	24
890	833	MW92	2019-10-14	2	3	1	2	Sociology	6	2	1	2	2	2		5	5	2	4	24	I	1	4.5	4.5	1	1.5	5.5	11	7	4	103	38	65	14
891	834	MW93	2019-10-14	1	1	1	2	Sociology	6	2	1	2	2	1	7	8	7	3	8	46	II	2	7	5.5	4.5	2	5.5	10	6	4	102	34	68	24
892	835	MW94	2019-10-14	1	1	1	2	Sociology	6	2	1	2	2	2	7	9	8	3	7	34	II	2	6.5	6.5	4	6.5	5	13	8	5	97	33	64	12
893	836	MW95	2019-10-14	1	1	1	2	Sociology	6	2	1	1	2	2		9	6	2	7	47	II	2	6.5	7	6.5	2	6	8	5	3	121	45	76	19
894	837	MW96	2019-10-14	2	1	1	2	Sociology	6	2	1	2	2	2		10	8	3	8	42	II	2	7	7	6	6.5	5.5	8	4	4	117	38	79	11
895	838	MW97	2019-10-14	1	1	1	2	Sociology	6	2	1	1	2	2		10	9	3	10	50	II	2	6	7	7	2.5	4	13	8	5	101	32	69	16
896	839	MW98	2019-10-14	1	1	1	2	Sociology	6	2	1	1	2	2	6	8	7	3	5	17	I	1	5	3	3.5	4	3.5	15	11	4	70	35	35	23
897	840	MW99	2019-10-14	2	1	1	2	Sociology	6	2	1	1	2	2		10	8	3	9	39	II	2	6	6	2.5	5	7	13	11	2	100	25	75	19
898	841	MW100	2019-10-14	2	2	1	2	Sociology	6	2	1	2	2	2	7	8	6	2	7	39	II	2	6	6	3.5	4.5	4.5	7	4	3	107	41	66	16
899	842	MW101	2019-10-14	1	1	1	2	Sociology	6	2	1	2	2	2	7	8	6	2	7	44	II	2	6.5	6	4.5	3.5	6	20	15	5	110	44	66	21
900	843	MW102	2019-10-14	1	1	1	2	Sociology	6	2	1	2	3	1	7	7	5	2	6	46	II	2	5	5.5	3	2.5	5	16	12	4	112	40	72	21
901	844	MW103	2019-10-14	1	1	1	2	Sociology	6	2	1	1	2	1	9	8	7	3	7	40	II	2	4.5	7	6.5	2.5	4.5	7	3	4	116	37	79	20
902	845	MW104	2019-10-14	1	1	1	2	Sociology	6	2	1	2	1	1	7	6	7	3	6	44	II	2	4	4.5	6.5	2.5	5	12	12	0	106	44	62	25
903	846	MW105	2019-10-14	1	1	1	2	Sociology	6	2	1	1	3	2	8	8	2	1	4	45	II	2	3	4.5	6	1	4.5	22	14	8	94	21	73	32
904	847	MW106	2019-10-14	1	1	1	2	Sociology	6	2	1	1	2	1	7	7	5	2	4	30	I	1	3	5.5	5.5	2	3	20	13	7	89	23	66	23
905	848	MW107	2019-10-14	1	1	1	2	Sociology	6	2	1	1	2	2		8	5	2	5	48	II	2	4.5	4.5	5.5	1	5.5	9	7	2	81	36	45	30
906	849	MW108	2019-10-14	2	1	1	2	Sociology	6	2	1	1	2	1	6	8	7	3	6	39	II	2	6	3.5	3.5	3.5	6	13	6	7	110	40	70	14
907	850	MW109	2019-10-14	2	1	1	2	Sociology	6	2	1	1	2	2	9	7	7	3	6	25	I	1	2	4	6	4.5	4	11	7	4	102	41	61	14
908	851	MW110	2019-10-14	1	1	1	2	Sociology	6	2	1	2	1	2	8	9	5	2	6	49	II	2	4	6.5	3.5	2	4	14	11	3	73	15	58	33
909	852	MW111	2019-10-14	2	2	1	2	Sociology	6	2	1	2	2	2	7	7	7	3	6	44	II	2	5	5.5	2.5	3.5	5.5	17	13	4	92	32	60
910	853	MW112	2019-10-14	1	1	1	2	Sociology	6	2	1	1	2	2	9	6	4	2	5	39	II	2	2.5	7	6	3.5	4.5	14	10	4	97	27	70	26
911	854	MW113	2019-10-14	1	1	1	2	Sociology	6	2	1	1	3	2	8	10	2	1	8	42	II	2	4	6.5	6	2	6	11	8	3	102	38	64	19
912	855	MW114	2019-10-14	1	1	1	2	Sociology	6	2	1	1	2	2	7	7	7	3	7	40	II	2	2	5.5	6.5	3	4	5	3	2	101	38	63	20
913	856	MW115	2019-10-14	1	1	1	2	Sociology	6	2	1	1	2	2	6	8	5	2	6	40	II	2	4	6.5	4	4	6.5	8	4	4	80	29	51	20
914	857	MW116	2019-10-14	1	1	1	2	Sociology	6	2	1	1	2	2	6	9	5	2	7	53	IIII	3	5	7	6	4.5	4	7	4	3	116	36	80	8
916	858	MW118	2019-10-14	1	1	1	2	Sociology	6	2	1	2	3	2	8	8	4	2	4	48	II	2	3.5	4.5	4.5	1	5.5	17	11	6	90	26	64	29
917	859	MW119	2019-10-14	2	1	1	2	Sociology	6	2	1	2	1	1		8	6	2	8	42	II	2	6	6.5	5	6.5	7	16	9	7	131	53	78	8
918	860	MW120	2019-10-14	1	1	1	2	Sociology	6	2	1	1	2	1	6	6	4	2	5	34	II	2	4.5	4	5	2	5.5	18	13	5	83	24	59	27
919	861	MW121	2019-10-14	1	1	1	2	Sociology	6	2	1	1	2	1	7	7	7	3	6	36	II	2	5.5	5	5.5	3	4				91	37	54	25
920	862	MW122	2019-10-14	2	1	1	2	Sociology	6	2	1	2	2	1	7	7	6	2	8	41	II	2	1	5	3	3.5	4.5	15	10	5	114	38	76	19
921	863	MW123	2019-10-14	2	1	1	2	Sociology	6	2	1	1	2	2	6	1	5	2	3	30	I	1	2.5	1.5	6.5	2.5	4	1	0	1	98	49	49	14
922	864	MW124	2019-10-14	2	2	1	2	Sociology	6	2	1	1	3	1	6	10	8	3	4	60	IIII	3	7	5.5	5.5	3	7				101	37	64	28
923	865	MW125	2019-10-14	2	1	1	2	Sociology	6	2	1	2	2	1	6	9	3	1	3	45	II	2	2.5	6	2.5	1.5	4.5	20	12	8	89	26	63	23
924	866	MW126	2019-10-14	1	1	1	2	Sociology	6	2	1	2	2		9	4	5	2		4.5	I	1	6.5	1	1.5	6		13	10	90	27	63	26
925	867	MW127	2019-10-14	2	1	1	2	Sociology	6	2	1	1	2	2	6	10	8	3	7	46	II	2	5.5	5	3	3	6	11	5	6	109	34	75	16
926	868	MW128	2019-10-14	2	1	1	2	Sociology	6	2	1	2	2	1	8	8	7	3	10	52	IIII	3	7	5.5	6.5	7	6.5				124	48	76	15
927	869	MW129	2019-10-14	1	1	1	2	Sociology	6	2	1	1	3	2	8	5	5	2	4	24	I	1	1	2	6	1	3.5	17	12	5	73	15	58	31
928	870	MW130	2019-10-14	1	1	1	2	Sociology	6	2	1	2	2	1	8	10	6	2	6	46	II	2	6.5	5.5	3.5	2	7	11	7	4	97	33	64	28
929	871	MW131	2019-10-14	1	1	1	2	Sociology	6	2	1	2	2	2		9	7	3	6	52	IIII	3	5.5	6.5	6.5	3.5	6	20	13	7	97	28	69	14
930	872	MW132	2019-10-14	1	1	1	2	Sociology	6	2	1	1	2	1	5	7	6	2	10	48	II	2	6.5	5.5	5	2.5	6.5	11	6	5	107	36	71
931	873	AG2	2020-01-15	1	2	5	1	Medical	1	1	1	1	2	2	8	8	8	3	10	38	II	2	2	4	6.5	2	7	11	7	4	111	37	74	11
932	874	AG3	2020-01-15			5	1	Medical	1	1	1	2	3	2	7	7	6	2	4	35	II	2	3	4.5	5	2.5	6	11	8	3	76	32	44	18
933	875	AG4	2020-01-15	1	2	5	1	Medical	1	1	1	1	3	2	7	9	5	2	7	38	II	2	4.5	6	5.5	4	5.5	21	14	7	99	31	68	11
934	876	AG5	2020-01-15	1	2	5	1	Medical	1	1	1	1	2	1	7	8	3	1	4	47	II	2	5	6	6	1.5	4	16	8	8	108	22	86	21
935	877	AG6	2020-01-15	2	3	5	1	Medical	1	1	1	2	3	1	7	6	7	3	4	33	II	2	4	4	6.5	2	3	16	11	5	69	19	50	28
936	878	AG7	2020-01-08		3	5	1	Medical	1	1	1	1	3	1	7	7	5	2	3	58	IIII	3	4.5	5	1.5	1	6	14	9	5	81	14	67	36
937	879	AG8	2020-01-08	2	2	5	1	Medical	1	1	1	1	2	1	7	8	8	3	9	48	II	2	7	6	7	4.5	4.5	11	7	4	115	40	75	22
938	880	AG9	2020-01-08		3	5	1	Medical	1	1	1	1	3	2	6	10	6	2	8	46	II	2	6	6.5	4	4.5	5.5	3	0	3	85	39	46	9
939	881	AG10	2020-01-08	2	3	5	1	Medical	1	1	1	1	3	1	6	6	4	2	6	27	I	1	2	4	3.5	1	6.5	19	13	6	116	35	81	18
940	882	AG11	2020-01-08	1	2	5	1	Medical	1	1	1	1	3	2	7	10	8	3	10	46	II	2	6	5	6	5	5.5	16	11	5	110	40	70	13
941	883	AG12	2020-01-08	1	3	5	1	Medical	1	1	1	2	3	1	6	8	7	3	4	54	IIII	3	5.5	6.5	3	1.5	6	11	7	4	103	25	78	27
942	884	AG13	2020-01-08	1	3	5	1	Medical	1	1	1	1	3	1	8	8	7	3	9	41	II	2	7	6.5	5	5.5	5	22	14	8	89	35	54	23
943	885	AG14	2020-01-15	1	2	5	1	Medical	1	1	1	1	3	1	8	10	5	2	9	38	II	2	5.5	6	4.5	3	7	17	11	6	118	40	78	13
944	886	AG15	2020-01-15	1	2	5	1	Medical	1	1	1	1	2	2	8	9	5	2	6	50	II	2	5	6.5	4	3	3.5	19	12	7	86	29	57	20
945	887	AG16	2020-01-15	1	2	5	1	Medical	1	1	1	1	3	2	7	8	6	2	10	47	II	2	5	6.5	7	3	5.5	11	6	5	90	24	66	18
946	888	AG17	2020-01-15	1	2	5	1	Medical	1	1	1	2	3	1	4	9	7	3	8	54	IIII	3	6	3.5	5.5	2.5	4.5	17	12	5	120	40	80	19
947	889	AG18	2020-01-15	1	2	5	1	Medical	1	1	1	1	3	1	4	10	6	2	8	41	II	2	7	4.5	4.5	4.5	6	12	6	6	95	36	59	18
948	890	AG19	2020-01-15	1	2	5	1	Medical	1	1	1	1	2	1	7	9	6	2	7	46	II	2	4.5	6	5.5	1	5.5	29	19	10	105	23	82	32
949	891	AG20	2020-01-15	1	3	5	1	Medical	1	1	1	1	3	2	8	8	5	2	5	37	II	2	6	5.5	5	1	5	29	20	9	115	39	76	32
950	892	AG21	2020-01-10	2	3	5	1	Medical	1	1	1	2	3	2	6	6	3	1	3	42	II	2	3	5.5	4	4	6.5	17	11	6	114	36	78	27
951	893	AG22	2020-01-15	1	2	5	1	Medical	1	1	1	1	3	2	7	10	7	3	9	60	IIII	3	4.5	6.5	7	3	4	15	7	8	117	32	85	10
952	894	AG23	2020-01-15	1	3	5	1	Medical	1	1	1	1	2	2	6.5	8	3	1	5	35	II	2	3.5	5	5	3	4	12	8	4	112	31	81	19
953	895	AG24	2020-01-15	1	3	5	1	Medical	1	1	1	1	3	1	7	9	9	3	8	45	II	2	6	5.5	5	4	6	11	7	4	108	39	69	12
954	896	AG25	2020-01-15	1	2	5	1	Medical	1	1	1	1	3	1	6	9	6	2	6	59	IIII	3	5.5	7	3.5	3	6.5	23	18	5	111	29	82	15
955	897	AG26	2020-01-15	1	2	5	1	Medical	1	1	1	1	2	2	6	10	3	1	8	42	II	2	6	6	4.5	2.5	6	23	15	8	105	24	81	15
956	898	AG27	2020-01-15	1	3	5	1	Medical	1	1	1	1	2	1	7	10	8	3	10	50	II	2	4	6	5	6	4.5	12	6	6	109	42	67	7
957	899	AG28	2020-01-15	1	3	5	1	Medical	1	1	1	1	3	2	7.5	6	3	1	4	40	II	2	5	6	4.5	4.5	5	11	7	4	110	35	75	23
958	900	AG29	2020-01-15	2	2		1	Medical	1	1	1	1	2	1	7.5	8	8	3	9	37	II	2	4.5	5	5	3.5	5.5	10	4	6	98	38	60	14
959	901	AG30	2020-01-08	1	3	5	1	Medical	1	1	1	1	3	1	6	10	6	2	7	46	II	2	6.5	3	6	3	3.5	12	8	4	96	28	68	26
960	902	AG31	2020-01-08	2	2	5	1	Medical	1	1	1	1	3	1	5.5	8	8	3	3	27	I	1	4.5	5	6	4	4	24	16	8	112	34	78	15
961	903	AG32	2020-01-08	2	2	5	1	Medical	1	1	1	1	3	1	5	6	7	3	2	32	I	1	2	3	6	1	4.5	30	21	9	68	17	51	37
962	904	AG33	2020-01-08	1	3	5	1	Medical	1	1	1	1	3	1	7.5	10	6	2	10	52	IIII	3	4	4.5	4	2	6.5	11	7	4	111	46	64	13
963	905	AG34	2020-01-08	2	3	5	1	Medical	1	1	2	1	2	2	7	9	9	3	9	45	II	2	4.5	5.5	4.5	6	5	13	8	5	113	35	78	14
964	906	AG35	2020-01-08	1	3	5	1	Medical	1	1	1	1	3	1	6.5	7	8	3	7	48	II	2	6.5	6	5	5.5	6	14	7	7	111	38	73	16
965	907	AG36	2020-01-08	1	2	5	1	Medical	1	1	1	1	2	2	6.5	10	5	2	6	49	II	2	2	6	6.5	2	6	16	11	5	91	27	64	19
966	908	AG37	2020-01-08	1	3	5	1	Medical	1	1	1	2	3	1	6.5	5	5	2	7	42	II	2	3.5	6	5.5	4	6	11	7	4	120	37	83	15
967	909	AG38	2020-01-15		3	5	1	Medical	1	1	1	1	3	2	5.5	7	7	3	2	45	II	2	4	5.5	7	2.5	6	15	9	6	118	42	76	20
968	910	AG39	2020-01-15	1	2	5	1	Medical	1	1	1	1	2	2	7	8	5	2	9	45	II	2	6	6	7	2.5	4	17	12	5	106	28	78	10
969	911	AG40	2020-01-15	2	3	5	1	Medical	1	1	1	1	3	2	6	7	5	2	7	41	II	2	4.5	4.5	6.5	5.5	6.5	14	9	5	119	44	75	8
970	912	AG41	2020-01-15	2	2	5	1	Medical	1	1	1	1	3	2	6.5	7	5	2	6	47	II	2	6	7	5.5	4	6	10	7	3	108	38	70	8
971	913	AG42	2020-01-08	1	2	5	1	Medical	1	1	1	1	2	1	7	6	8	3	4	23	I	1	3.5	5	3.5	1.5	6.5	29	19	10	107	35	72	35
972	914	AG43	2020-01-08	1	3	5	1	Medical	1	1	1	1	3	2	8	6	8	3	7	42	II	2	6	1.5	6.5	5	5	20	18	2	95	41	54	15
973	915	AG44	2020-01-08	2	3	5	1	Medical	1	1	1	1	3	2	6	10	8	3	8	52	IIII	3	7	4.5	7	4	6.5	20	15	5
974	916	AG45	2020-01-08	2	3	5	1	Medical	1	1	1	1	2	1	6	7	6	2	4	28	I	1	4.5	4.5	4.5	4	5	19	14	5	85	29	56	23
975	917	AG46	2020-01-08	2	3	5	1	Medical	1	1	1	1	3	1	6	7	7	3	5	25	I	1	5	3	2.5	4.5	4.5	11	7	4	93	32	61	22
976	918	AG47	2020-01-08	1	3	5	1	Medical	1	1	2	1	3	1	3.5	10	7	3	9	35	II	2	3.5	1.5	1.5	4	4	11	7	4	113	39	74	6
977	919	AG48	2020-01-08	1	2	5	1	Medical	1	1	1	1	2	2	5	7	6	2	8	37	II	2	5.5	6	6.5	3	4.5	13	8	5	101	36	65	9
978	920	AG49	2020-01-08	1	2	5	1	Medical	1	1	1	1	3	2	7	9	6	2	7	49	II	2	6	6	7	4.5	5.5	11	7	4	119	41	78	9
979	921	AG50	2020-01-07	1	3	5	1	Medical	1	1	1	1	3	1	5	10	6	2	6	51	II	2	4.5	6.5	6	2.5	4.5	13	9	4	117	33	84	19
980	922	AG51	2020-01-08	1	3	5	1	Medical	1	1	1	1	3	1	7	10	3	1	8	43	II	2	4	5	4.5	3	2.5	26	15	11	99	16	83	2
981	923	AG52	2020-01-08	2	3	5	1	Medical	1	1	1	1	3	2	7	8	5	2	4	26	I	1	1.5	3	7	5	3	13	9	4	122	43	79	8
982	924	KG117	2019-11-04	1	2	4	2	Psychology	7	2	1	1	1	1	7	8	9	3	7	39	II	2	4.5	3.5	2.5	2.5	4	17	10	7	99	40	59	34
983	925	KG118	2019-11-04	1	2	4	2	Psychology	7	2	1	1	3	1	4	8	9	3	9	62	IIII	3	6.5	6	6.5	4	6.5	18	13	5	125	47	78	10
984	926	KG119	2019-11-04	1	2	4	2	Psychology	7	2	1	1	1	2	7	8	8	3	5	52	IIII	3	6.5	7	6.5	3	4	9	7	2	110	39	71	12
985	927	KG120	2019-11-04	1	2	4	2	Psychology	7	2	1	1	1	1	8	8	7	3	9	62	IIII	3	6.5	7	6	5	5.5	17	13	4	112	40	72	19
986	928	KG121	2019-11-07	1	1	1	2	Pedagogy	5	2	1	2	2	2	7	8	6	2	9	46	II	2	6	4.5	3.5	5.5	3.5	11	7	4	94	39	55	11
987	929	KG122	2019-11-07	1	2	1	2	Pedagogy	5	2	1	2	3	2	10	6	4	2	4	42	II	2	3	5	6.5	2.5	3.5	12	9	3	115	45	70	19
988	930	KG123	2019-11-07	1	1	1	2	Pedagogy	5	2	1	2	2	1	7	7	3	1	4	47	II	2	7	6	4	1	6	29	21	8	105	27	78	29
989	931	KG125	2019-11-07	1	1	1	2	Pedagogy	5	2	1	1	3	2	8	10	8	3	9	50	II	2	7	5.5	5	3.5	5.5	19	10	9	105	38	67	13
990	932	KG126	2019-11-07	1	1	1	2	Pedagogy	5	2	1	1	3	1	4	8	5	2	2	51	II	2	6	5.5	2.5	1.5	5.5	27	16	11	78	21	57	29
991	933	KG127	2019-11-07	2	1	1	2	Pedagogy	5	2	1	1	3	1	7	9	6	2	9	41	II	2	7	6	6	7	5.5				113	47	66	10
992	934	KG128	2019-11-07	1	1	1	2	Pedagogy	5	2	1	2	2	2	8	8	7	3	6	43	II	2	7	6	6.5	1	6	14	11	3	119	45	74	27
993	935	KG129	2019-11-07	1	1	1	2	Pedagogy	5	2	1	2	3	2	7	8	7	3	8	40	II	2	7	5	6	4.5	5.5	11	7	4	94	38	56	18
994	936	KG130	2019-11-07	1	1	1	2	Pedagogy	5	2	1	1	2	1	6	10	6	2	5	13	I	1	4.5	4.5	3.5	5.5	4	26	17	9	73	23	50	25
995	937	KG131	2019-11-07	1	1	1	2	Pedagogy	5	2	1	2	3	2	8	10	1	1	5	54	IIII	3	5	6	6	1	6	26	18	8	105	33	72	35
996	938	KG132	2019-11-07	1	1	1	2	Pedagogy	5	2	1	1	3		7	8	6	2	4	63	IIII	3	5.5	6	6.5	1	5.5	22	17	5	99	32	67	33
997	939	KG133	2019-11-07	1	1	1	2	Pedagogy	5	2	1	1	2	2	13	8	5	2	2	39	II	2	4.5	5.5	6.5	1	4.5	26	17	9	93	24	69	35
998	940	KG134	2019-11-07	1	1	1	2	Pedagogy	5	2	1	1	2	2	8	8	6	2	5	53	IIII	3	7	4	5.5	5	6	3	1	2	122	49	73	6
999	941	KG135	2019-11-07	1	1	1	2	Pedagogy	5	2	1	1	3	1	6	10	4	2	4	46	II	2	6.5	6.5	6.5	5	4	25	16	9	109	36	73	22
1000	942	KG136	2019-11-04	1	2	5	2	Psychology	7	2	1	1	2	1	7	9	5	2	7	45	II	2	4	6	7	2.5	3.5	15	11	4	101	32	69	27
1001	943	KG137	2019-11-04	2	2	5	2	Psychology	7	2	1	2	1	1	7	10	7	3	7	41	II	2	6	5.5	4.5	4.5	5	19	14	5	114	41	73	14
1002	944	KG138	2019-11-04	1	2	5	2	Psychology	7	2	1	1	2	1		6	6	2	4	28	I	1	2.5	4	4	1.5	5.5	17	13	4	75	22	53	23
1003	945	KG139	2019-11-04	1	2	4	2	Psychology	7	2	1	1	2	1		7	5	2	6	38	II	2	3.5	5.5	5	2	3.5	13	6	7	97	30	67	26
1004	946	KG140	2019-11-04	1	2	4	2	Psychology	7	2	1	1	2	1	8	7	5	2	3	42	II	2	4	5.5	2	1	3	26	17	9	94	22	72	28
1005	947	KG141	2019-11-04	2	3	4	2	Psychology	7	2	1	2	2	2	8	8	6	2	5	45	II	2	3.5	3.5	2.5	2	4	15	8	7	106	36	70	27
1006	948	KG142	2019-11-04	1	2	4	2	Psychology	7	2	1	2	2	2		5	2	1	4	46	II	2	3.5	4	4	2.5	6.5	9	6	3	93	31	62	16
1007	949	KG143	2019-11-04	1	2	5	2	Psychology	7	2	1	1	3		8	8	5	2	8	63	IIII	3	6	7	7	4.5	5	12	9	3	108	39	69	18
1008	950	KG144	2019-11-04	1	2	5	2	Psychology	7	2	1	2	3	1	8	9	6	2	10	66	IV	4	4.5	6	7	6.5	5	11	7	4	127	59	73	9
1009	951	KG145	2019-11-04	1	4	5	2	Psychology	7	2	1	2	1	1	8	10	7	3	7	63	IIII	3	6	6.5	7	2	7	4	0	4	114	37	77	22
1010	952	KG146	2019-10-15		3	5	2	Pedagogy	5	2	1	2	2	1	7	7	5	2	6	35	II	2	2.5	6.5	6	1.5	4.5	26	19	7	76	25	51	22
1011	953	KG148	2019-10-14				2	Sociology	6	2	1	1	2	2	11	5	10	3	6	27	I	1	2.5	5	2	1	5	22	18	4	40	20	20	22
1013	954	KG150	2019-10-08	1	2	4	1	Psychology	7	2	1		3	2	7	8	7	3	7	37	II	2	4.5	3.5	6	2.5	5.5	11	6	5	101	31	70	28
1014	955	KG151	2019-10-08	1	1	1	2	Psychology	7	2	1	1	3	1	5	7	5	2	6	40	II	2	4	5.5	4	6	5	22	17	5	88	43	45	20
1015	956	KG152	2019-10-08	1	1	1	2	Psychology	7	2	1	1	1	2	6	10	2	1	4	46	II	2	3.5	4.5	3	1.5	5	22	15	7	104	27	77
1016	957	KG153	2019-10-08	1	1	1	2	Psychology	7	2	1	1	2	2	8	8	6	2	5	34	II	2	5	5	5.5	2.5	5.5	10	6	4	96	31	65	23
1017	958	KG154	2019-10-08	1	1	1	2	Psychology	7	2	1	1	2	2	5	5	9	3	8	35	II	2	6	6	4.5	1.5	5				103	28	75	22
1018	959	KG155	2019-10-08	1	1	1	2	Psychology	7	2	1	1	2	2		9	7	3	8	37	II	2	2	5	5.5	5		11	7	4	77	28	49	28
1019	960	KG156	2019-10-08	1	1	1	2	Psychology	7	2	1	1	3	2		10	9	3	2	40	II	2	4.5	1.5	6.5	1	6.5	14	7	7	79	17	62	37
1020	961	KG157	2019-10-08	2	1	1	2	Psychology	7	2	1	1	2	1	7	8	6	2	8	44	II	2	7	6	3.5	6	6.5	10	5	5	125	46	79	15
1021	962	KG158	2019-10-08	2	1	1	2	Psychology	7	2	1	1	3	1	8	10	6	2	8	46	II	2	7	6	6	3.5	4				106	34	72	14
1022	963	KG159	2019-10-08	2	1	1	2	Psychology	7	2	1	1	1	1	8	7	4	2	6	38	II	2	4.5	6	6.5	4.5	3	11	7	4	107	44	63	17
1023	964	KG160	2019-10-08	2	1	1	2	Psychology	7	2	1	1	2	1	6	10	6	2	8	59	IIII	3	6.5	6.5	5.5	4.5	5.5	17	10	7	115	40	75	14
1024	965	KG161	2019-10-08	1	1	1	2	Psychology	7	2	1	1	2	2	6	6	6	2	6	54	IIII	3	4.5	6.5	6.5	4.5	6	17	13	4	130	49	81	9
1025	966	KG162	2019-10-08	1	1	1	2	Psychology	7	2	1	1	1	2		7	3	1	3	49	II	2	5.5	6.5	4.5	1	7	30	19	11	97	25	72	33
1026	967	KG163	2019-10-08	1	1	1	2	Psychology	7	2	1	1	2	2		8	6	2	8	43	II	2	5	4	4	2.5	6	10	5	5	87	31	56	20
1027	968	KG164	2019-10-08	1	1	1	2	Psychology	7	2	1	1	3	2	8	10	5	2	6	39	II	2	2.5	4	4	2.5	5	7	5	2	86	26	60	27
1028	969	KG165	2019-10-08	2	1	1	2	Psychology	7	2	1	1	3	2		9	5	2	3	54	IIII	3	6	6.5	5.5	1.5	6	15	9	6	115	42	73	23
1029	970	KG166	2019-10-08	1	1	1	2	Psychology	7	2	1	1	3	2	7	9	4	2	4	57	IIII	3	5	7	6.5	4.5	3	20	15	5	93	26	67	27
1030	971	KG167	2019-10-08	1	1	1	2	Psychology	7	2	1	1	2	2	7	8	5	2	6	46	II	2	5	6	6.5	1	4.5	9	5	4	113	50	63	17
1031	972	KG168	2019-10-08	1	1	1	2	Psychology	7	2	1	2	3	2		9	6	2	9	44	II	2	4.5	6.5	7	3	7	14	10	4	117	46	71	12
1032	973	KG169	2019-10-08	1	1	1	2	Psychology	7	2	1	1	3	1	8	7	4	2	7	44	II	2	3	6.5	5.5	3	6	15	11	4	86	22	64	22
1033	974	KG170	2019-10-08	2	2	1	2	Psychology	7	2	1	1	2	2	8	8	7	3	5	44	II	2	5	4.5	3.5	5	6	12	7	5	108	36	72	17
1035	975	KG172	2019-10-08	1	1	1	2	Psychology	7	2	1	2	3	2	8	9	4	2	5	56	IIII	3	6.5	6	5	1	7	15	11	4	113	32	81	24
1036	976	KG173	2019-10-08	1	1	1	2	Psychology	7	2	1	1	1	2	6	4	6	2	6	26	I	1	4.5	3.5	1.5	3	5	24	18	6	73	32	41	25
1037	977	KG174	2019-10-08	1	1	1	2	Psychology	7	2	1	1	3	2	7	9	6	2	8	41	II	2	6.5	6	4	6	4.5	27	19	8	98	37	61	20
1039	978	KG176	2019-10-08	1	1	1	2	Psychology	7	2	1	1	2	1	8	7	5	2	4	52	IIII	3	6.5	6	4.5	3	6.5	12	7	5	117	46	71	24
1041	979	KG178	2019-10-08	2	1	1	2	Psychology	7	2	1	1	2	2	7	8	4	2	4	32	I	1	2	6.5	5	2.5	7	10	7	3	101	37	64	25
1042	980	KG179	2019-10-08	1	1	1	2	Psychology	7	2	1	1	1	2	6	8	6	2	7	36	II	2	4	6	4.5	1	4				87	27	60	27
1043	981	KG180	2019-10-08	1	1	1	2	Psychology	7	2	1	1	1	1	7	6	5	2	8	31	I	1	3	3.5	6	5	6	11	7	4	106	41	65	13
1044	982	KG181	2019-10-08	1	1	1	2	Psychology	7	2	1	1	2	2		6	5	2	4	42	II	2	4.5	4.5	5.5	3	5	15	9	6	101	31	70	13
1045	983	KG182	2019-10-08	1	1	1	2	Psychology	7	2	1	1	3	2	8	7	3	1	5	33	II	2	2	4.5	1.5	3		11	8	85	29	56	25
1046	984	KG183	2019-10-08	1	1	1	2	Psychology	7	2	1	2	2	1		8	6	2	6	51	II	2	3.5	6.5	6.5	1.5	5	21	13	8	108	37	71	15
1047	985	KG184	2019-10-08	1	1	1	2	Psychology	7	2	1	1	2	1	6	8	8	3	7	48	II	2	6.5	5.5	5	4	5	18	10	8	113	42	71	21
1048	986	KG185	2019-10-08	1	1	1	2	Psychology	7	2	1	1	2	2	8	8	2	1	3	53	IIII	3	4.5	5.5	6.5	1	7	10	6	4	115	42	73	29
1049	987	KG186	2019-10-08	1	1	1	2	Psychology	7	2	1	1	3	2	6	8	1	1	6	39	II	2	2.5	6.5	7	1.5	5	15	11	4	115	44	71	26
1050	988	KG187	2019-10-08	2	1	1	2	Psychology	7	2	1	1	2		7	8	1	1	5	48	II	2	3	4.5	4	1	7	2	1	1	113	43	70	17
1051	989	KG188	2019-10-08	2	1	1	2	Psychology	7	2	1	1	2		9	7	5	2	4	41	II	2	6.5	4.5	3	4	6	13	9	4	100	38	62	22
1052	990	KG189	2019-10-08	1	1	1	2	Psychology	7	2	1	2	2	2	5	8	3	1	5	42	II	2	3	5.5	6	1	3	15	10	5	110	33	77	30
1053	991	KG190	2019-10-08	1	1	1	2	Psychology	7	2	1	1	2	1	6	8	5	2	5	41	II	2	3.5	3.5	4.5	2.5	6.5	14	8	6	90	35	55	29
1054	992	KG191	2019-10-08	1	1	1	2	Psychology	7	2	1	2	1	2	6	8	7	3	7	47	II	2	6	5.5	5	4.5	3.5	19	12	7	104	34	70	25
1055	993	KG192	2019-10-08	2	1	1	2	Psychology	7	2	1	1	2	2	5	8	7	3	6	27	I	1	6	3	3.5	3	7				90	27	63	30
1056	994	KG193	2019-10-08	1	1	1	2	Psychology	7	2	1	1	2	2	7	10	5	2	5	51	II	2	4	7	4	1	3	26	20	6	89	20	69	33
1057	995	KG194	2019-10-08	1	1	1	2	Psychology	7	2	1	1	2	1	7	8	6	2	7	28	I	1	6.5	3	6	1.5	6	5	1	4	97	31	66	21
1058	996	KG195	2019-10-08	1	1	1	2	Psychology	7	2	1	1	2	1	6	10	5	2	4	41	II	2	3.5	6.5	7	1	4.5	29	20	9	93	27	66	30
1059	997	KG196	2019-10-08	1	1	1	2	Psychology	7	2	1	1	2	2	7	6	6	2	7	36	II	2	4	6	6	4	5.5	12	8	4	123	49	74	20
1060	998	KG197	2019-10-08	1	1	1	2	Psychology	7	2	1	1	2	2	5	9	4	2	5	46	II	2	5	6	5	3.5	6.5	18	14	4	102	31	71	22
1061	999	KG198	2019-10-08	1	1	1	2	Psychology	7	2	1	1	2	2	8	10	6	2	8	48	II	2	6.5	5.5	6	5.5	5.5	12	9	3	119	46	73	25
1063	1000	KG200	2019-10-08	2	1	1	2	Psychology	7	2	1	2	1	2	7	8	8	3	8	48	II	2	7	5.5	5	4	6.5	16	13	3	106	45	61	14
1064	1001	KG201	2019-10-08	1	1	1	2	Psychology	7	2	1	1	2	2	6	8	3	1	4	55	IIII	3	4	6.5	5.5	1	6.5	12	7	5	101	26	75	22
1065	1002	KG202	2019-10-08	2	1	1	2	Psychology	7	2	1	2	2	1	6	8	6	2	7	31	I	1	3	6	2.5	2.5	5	23	16	7	97	35	62	11
1066	1003	KG203	2019-10-08	1	1	1	2	Psychology	7	2	1	1	3	2	7	7	7	3	10	30	I	1	5.5	4.5	6.5	6	6	16	11	5	105	47	58	9
1067	1004	KG204	2019-10-08	1	1	1	2	Psychology	7	2	1	1	3	2	6	10	8	3	8	49	II	2	7	6.5	7	3	6.5	21	12	9	130	49	81	20
1068	1005	KG205	2019-10-08	1	1	1	2	Psychology	7	2	1	1	3	1	6	7	5	2	5	42	II	2	6	5	3	1.5	4	15	10	5	98	32	66	23
1069	1006	KG206	2019-10-08	1	1	1	2	Psychology	7	2	1	1	2	2	6	8	7	3	7	48	II	2	5	5	6	5	3.5	12	10	2	98	36	62	24
1070	1007	KG207	2019-10-08	2	1	1	2	Psychology	7	2	1	1	3	2		10	6	2	7	34	II	2	5.5	4.5	2	4.5	5.5	19	13	6	83	30	53	22
1071	1008	KG208	2019-10-08	1	1	1	2	Psychology	7	2	1	1	2	2	7	10	6	2	3	45	II	2	1.5	6	5	2.5	4.5	24	19	5	100	25	75	22
1072	1009	KS310	2019-12-03	1	2	4	1	Medical	1	1	1	1	2	2	7	7	4	2	3	31	I	1	5.5	5.5	3.5	1.5	6	17	10	7	72	18	58	22
1073	1010	KS311	2019-12-03	1	3	4	1	Medical	1	1	1	1	3	1	6	8	8	3	7	49	II	2	6.5	6	5	6.5	6	15	10	5	102	34	68	14
1074	1011	KS312	2019-12-03	1	2	4	1	Medical	1	1	1	1	2	1	6	9	4	2	4	38	II	2	5.5	4	6	1	4	22	14	8	97	20	77	20
1075	1012	KS313	2019-12-03	2	2	4	1	Medical	1	1	1	1	3	1	6.5	9	10	3	8	36	II	2	7	6	3.5	3	6.5	22	14	6	121	41	80	19
1076	1013	KS314	2019-12-03	2	3	4	1	Medical	1	1	1	2	2	1	7	8	7	3	5	40	II	2	2.5	5.5	6	6	3.5	12	8	4	101	29	72	7
1077	1014	KS315		1	2	4	1	Medical	1	1	1	1	2	1	6	8	8	3	7	41	II	2	6	6	6	2.5	6	10	7	3	91	30	61	14
1078	1015	KS316	2019-12-03	2	2	4	1	Medical	1	1	1	1	2	1	7	10	6	2	6	43	II	2	7	6	4	2.5	5.5	17	9	8	104	31	73	17
1079	1016	KS317		1	2	4	1	Medical	1	1	1	1	2	2	8	10	8	3	10	39	II	2	6	6	6.5	6	5	8	4	4	122	44	78	13
1080	1017	KS318	2019-12-03	1	2	4	1	Medical	1	1	1	1	2	2	7	10	7	3	7	49	II	2	6.5	5	6	1.5	4.5	10	6	4	103	28	75	19
1081	1018	KS319	2019-12-03	1	2	4	1	Medical	1	1	1	1	2	1	8	7	7	3	6	47	II	2	4.5	6.5	6.5	3.5	5.5	19	13	6	111	42	69	13
1082	1019	KS320		2	2	4	1	Medical	1	1	1	1	3	1	6	8	9	3	10	31	I	1	6	3.5	7	5	4.5	10	6	4	99	34	65	12
1083	1020	KS321	2019-12-03	2	2	4	1	Medical	1	1	1	1	2	2	7	8	8	3	10	24	I	1	4.5	4	3.5	4.5	4	15	10	5	72	29	43	28
1084	1021	KS322	2019-12-03	2	2	4	1	Medical	1	1	1	1	3	2	7	7	8	3	7	24	I	1	5.5	5	3.5	4.5	3	14	10	4	94	30	64	13
1085	1022	KS323	2019-12-03	2	2	4	1	Medical	1	1	1	1	2	2	6	7	8	3	5	33	II	2	6.5	6	7	1.5	5	14	10	4	105	32	73	18
1086	1023	KS365	2019-12-19	2	2	3	1	Medical	1	1	1	1	2	1	6	1	10	3	6	32	I	1	3	4	5	5	4	23	16	7	105	30	75	27
1087	1024	KS367	2019-12-19	2	2	3	1	Medical	1	1	2	1	2	2	6	4	5	2	6	38	II	2	5	5.5	4	4.5	5.5	11	7	4	108	42	66	14
1088	1025	KS366	2019-12-19	1	2	3	1	Medical	1	1	1	1	3	2	7	10	4	2	4	56	IIII	3	5.5	5	4	3	7	18	20	8	91	31	60	22
1089	1026	KS368	2019-12-19	1	2	3	1	Medical	1	1	1	1	2	2	6	10	4	2	6	57	IIII	3	4.5	6	3.5	2.5	7	13	7	6	101	29	72	12
1090	1027	KS369	2019-12-19	1	1	2	1	Medical	1	1	1	1	2	2	8	7	5	2	7	35	II	2	4	5.5	6	3.5	4.5	21	15	6	96	27	69	26
1091	1028	KS370	2019-12-19	1	2	3	1	Medical	1	1	1	1	3	2	5	10	5	2	7	45	II	2	2.5	5.5	3.5	2.5	6	19	11	8	97	25	72	21
1092	1029	KS371	2019-12-19	1	2	3	1	Medical	1	1	1	1	2	2	7	8	8	3	7	31	I	1	3	5	5.5	2.5	5.5	14	9	5	107	32	75	13
1093	1030	KS372	2019-12-19	1	1	2	1	Medical	1	1	1	1	3	2	7	9	9	3	7	40	II	2	3.5	3	3	2.5	5.5	17	13	4	130	43	87	20
1094	1031	KS373	2019-12-19	2	3	2	1	Medical	1	1	1	2	3	2	7	8	7	3	7	45	II	2	7	6.5	6.5	3.5	6	7	4	3	111	33	78	16
1095	1032	KG209	2019-10-14	1	2	4	2	Sociology	6	2	1	1	2	1		10	6	2	8	44	II	2	6.5	5.5	6	2.5	5.5	14	12	2	92	35	57	21
1096	1033	KG210	2019-10-14	1	3	4	2	Sociology	6	2	1	1	1	2	8		2	1	3	43	II	2	3	7	5.5	3.5	4.5				89	39	50	18
1097	1034	KG211	2019-10-14	2	3	4	2	Sociology	6	2	1	2	3	2	6	7	7	3	8	34	II	2	6	4.5	6	5	3.5	12	8	4	106	40	66	11
1098	1035	KG212	2019-10-14	1	2	4	2	Sociology	6	2	1	2	2	1	6	7	6	2	8	42	II	2	6	5.5	5.5	4	5	10	8	2	107	41	66	15
1101	1036	KG215	2019-10-14	2	2	4	2	Sociology	6	2	1	1	2	2	9	6	2	1	2	52	IIII	3	2.5	5	3	2.5	5.5	12	7	5	113	38	75	18
1103	1037	KG217	2019-10-14	1	2	4	2	Sociology	6	2	1	1	1	1	6	9	4	2	7	35	II	2	4	3	7	3	6.5	18	11	7	99	38	61	30
1104	1038	KG218	2019-10-14	1	2	4	2	Sociology	6	2	1	1	2	1	6	9	3	1	5	42	II	2	5	5	6.5	1	7	23	15	8	99	31	68	26
1105	1039	KG219	2019-10-14	1	2	4	2	Sociology	6	2	1	2	2	2	7	8	7	3	9	20	I	1	4	5.5	4.5	6	4.5	17	13	4	75	34	41	8
1106	1040	KG220	2019-10-14	1	2	4	2	Sociology	6	2	1	2	2	2	7	10	6	2	7	49	II	2	5	7	5.5	4.5	5.5	15	9	6	110	33	77	14
1107	1041	KG221	2019-10-14	2	2	4	2	Sociology	6	2	1	1	2	2	7	7	2	1	1	41	II	2	1.5	3.5	5.5	1.5	2	14	9	5	82	24	58	27
1109	1042	KG223	2019-10-14	1	3	4	2	Sociology	6	2	1	2	2	1	8	9	7	3	9	55	IIII	3	6.5	5.5	5.5	4.5	5.5	10	6	4	109	38	71	6
1110	1043	KG224	2019-10-14	1	2	4	2	Sociology	6	2	1	2	3	1	7	7	4	2	6	36	II	2	5.5	5	7	2	4.5				80	22	58	32
1111	1044	KG225	2019-10-14	1	2	4	2	Sociology	6	2	1	2	2	1	5	8	7	3	8	59	IIII	3	6.5	6	6	3.5	4	15	10	5	103	38	65	17
1112	1045	KG226	2019-10-14	1	2	4	2	Sociology	6	2	1	1	2	1	6	8	6	2	4	47	II	2	4	7	5.5	2	3.5	10	9	1	92	28	64	24
1113	1046	KG227	2019-10-14	1	2	4	2	Sociology	6	2	1	2	2	2	6	10	5	2	7	48	II	2	6	7	6	4.5	5	16	8	8	109	42	67	17
1114	1047	KG228	2019-10-14	1	3	4	2	Sociology	6	2	1	1	1	1	8	5	7	3	8	38	II	2	6	6.5	6.5	2	5	17	13	4				12
1115	1048	KG229	2019-10-14	1	2	4	2	Sociology	6	2	1	1	1	1	6	5	6	2	7	45	II	2	7	4.5	7	6.5	6.5	5	3	2	127	50	77	8
1116	1049	KG230	2019-10-14	1	2	4	2	Sociology	6	2	1	1	1	2	8	6	6	2	8	55	IIII	3	5	5.5	6.5	2	7	13	9	4	94	29	65	22
1117	1050	KG231	2019-10-14	1	2	4	2	Sociology	6	2	1	1	1	2	7.5	10	5	2	10	36	II	2	4.5	6	3	6	4	9	5	4	98	39	59	3
1118	1051	KG232	2019-10-14	1	3	4	2	Sociology	6	2	1	1	1	2	7	10	7	3	5	33	II	2	5.5	4	3	1.5	4	23	15	8	92	28	64	30
1119	1052	KG233	2019-10-14	1	2	2	2	Sociology	6	2	1	2	2	2	8	10	5	2	9	47	II	2	6	6.5	5	4	6	9	5	4	90	34	56	9
1120	1053	KG234	2019-10-14	1	1	2	2	Sociology	6	2	1	1	2	2	7	8	5	2	8	44	II	2	6	6	6	3.5	5.5	9	6	3	108	34	74	25
1121	1054	KG235	2019-10-14	1	1	2	2	Sociology	6	2	1	2	2	1	7	9	6	2	8	55	IIII	3	7	4.5	7	6.5	4	11	4	7	129	46	83	17
1122	1055	KG236	2019-10-14	1	1	2	2	Sociology	6	2	1	1	3	1	6	4	5	2	8	53	IIII	3	4.5	4.5	6.5	2	3.5	16	12	4	109	38	71	22
1123	1056	KG237	2019-10-14	1	1	2	2	Sociology	6	2	1	2	3	1	6	9	9	3	8	42	II	2	6.5	4	6.5	4.5	5.5	17	10	7	105	44	61	21
1124	1057	KG238	2019-10-14	2	2	2	2	Sociology	6	2	1	2	3	2	6	10	4	2	3	49	II	2	2.5	6.5	3	4	7	22	18	4	132	49	83	25
1125	1058	KG239	2019-10-14	1	1	2	2	Sociology	6	2	1	2	2	2		8	2	1	2	41	II	2	1.5	5	5	1	4.5	21	15	6	82	16	66	35
1126	1059	KG240	2019-10-14	1	1	2	2	Sociology	6	2	1	2	3	1	5	10	8	3	6	59	IIII	3	6.5	6	6.5	2	4.5	10	7	3	121	41	80	25
1127	1060	KG241	2019-10-14	1	2	2	2	Sociology	6	2	1	1	2	2	6	8	4	2	9	74	IV	4	4	7	4	1	7	19	15	4	118	34	84	21
1128	1061	KG242	2019-10-14	2	2	2	2	Sociology	6	2	1	1	3	2		10	6	2	7	23	I	1	3	6	2.5	2.5	4	13	11	2	86	27	59	15
1129	1062	KG243	2019-10-14	1	1	2	2	Sociology	6	2	1	1	3	1	5	10	7	3	8	62	IIII	3	7	4.5	3	2	5	22	13	9	115	43	72	14
1130	1063	KG244	2019-10-14	2	2	2	2	Sociology	6	2	1	2	2	1	6.5	10	9	3	7	37	II	2	6	5.5	5.5	5.5	6.5	11	10	1	106	45	61	10
1131	1064	KG245	2019-10-14	1	1	2	2	Sociology	6	2	1	2	3	1		10	3	1	3	52	IIII	3	6	5	7	2	7	13	9	4	122	45	77	17
1132	1065	KG246	2019-10-14	1	2	2	2	Sociology	6	2	1	1	2	2	8	9	8	3	7	46	II	2	6.5	5.5	2.5	4	5.5	12	8	4	102	37	65	6
1133	1066	KG247	2019-10-14	1	2	2	2	Sociology	6	2	1	1	3	2		5	6	2	7	42	II	2	4.5	4.5	5	3.5	4	17	11	6	85	29	56	16
1134	1067	KG248	2019-10-14	1	1	2	2	Sociology	6	2	1	2	3	2	7.5	9	5	2	5	38	II	2	6.5	6.5	5.5	5	4				70	30	40	17
1135	1068	KG249	2019-10-14	2	2	2	2	Sociology	6	2	1	2	2	1	8	10	10	3	8	31	I	1	6.5	5.5	4.5	5	5	14	8	6	107	43	64	18
1136	1069	KG250	2019-10-14	1	1	2	2	Sociology	6	2	1	1	3	2		10	8	3	3	45	II	2	2	6	1	1	5.5	19	15	4	110	32	78	32
1137	1070	KG251	2019-10-14	1	1	2	2	Sociology	6	2	1	1	3	1	8	6	5	2	5	36	II	2	4.5	4	6	1	4	11	6	5	87	29	58	20
1138	1071	KG252	2019-10-14	1	1	2	2	Sociology	6	2	1	1	3	1	4	10	7	3	8	58	IIII	3	7	3.5	2	6	5	21	15	6	133	50	83	18
1139	1072	KG253	2019-10-14	2	3	2	2	Sociology	6	2	1	2		2	7	3	5	2	7	32	I	1	5	4	4	2.5	4	11	5	6	99	43	56	6
1140	1073	KG254	2019-10-14	1	1	2	2	Sociology	6	2	1	1	3	2	7	8	6	2	7	43	II	2	2.5	5.5	7	1	3.5	9	4	5	102	32	70	21
1141	1074	KG255	2019-10-14	1	1	2	2	Sociology	6	2	1	1	3	1		9	6	2	6	39	II	2	7	6	4	1	7	26	17	9	71	20	51	33
1142	1075	KG256	2019-10-14	1	1	2	2	Sociology	6	2	1	1	2	2	8	10	5	2	8	55	IIII	3	7	6.5	7	2	6.5	8	4	4	111	38	73	25
1143	1076	KG257	2019-10-14	2	1	2	2	Sociology	6	2	1	2	3	1		9	6	2	8	40	II	2	6	5.5	4.5	4.5	5.5	25	16	9	112	35	77	17
1144	1077	KG258	2019-10-14	2	1	2	2	Sociology	6	2	1	1	3	1	6	8	7	3	8	40	II	2	4.5	5.5	5	4	6.5	11	9	2	122	41	81	9
1145	1078	KG259	2019-10-14	1	1	2	2	Sociology	6	2	1	1	3	2	7	4	4	2	6	31	I	1	1.5	3.5	2	4	4.5	14	8	6	103	39	63	23
1147	1079	KG261	2019-10-14	1	1	2	2	Sociology	6	2	1	1	2	2	7	6	8	3	4	42	II	2	6.5	3.5	6.5	6	5.5	10	8	2	101	45	56	15
1148	1080	KG262	2019-10-14	2	1	2	2	Sociology	6	2	1	1	3	2		8	9	3	8	35	II	2	5.5	5	3.5	2	5	18	12	6	102	29	73	22
1149	1081	KG263	2019-10-14	1	1	2	2	Sociology	6	2	1			1		8	2	1	4	48	II	2						25	16	9	92	32	60	20
1151	1082	KG265	2019-10-14	1	1	2	2	Sociology	6	2	1	1	2	2	7	8	5	2	6	47	II	2	5.5	6.5	6	4.5	4.5	10	6	4	100	39	61	15
1153	1083	KG267	2019-10-14	1	1	2	2	Sociology	6	2	1	1	1	2	8	10	5	2	4	56	IIII	3	7	7	3	2.5	4.5	30	19	11	118	38	80	27
1154	1084	EN84	2019-10-15	2	1	3	2	Psychology	7	2	1	1	3	1	7	8	5	2	4	49	II	2	5	5.5	3	1.5	4	19	9	10	111	41	70	23
1155	1085	EN85	2019-10-15	1	2	3	2	Psychology	7	2	1	1	2	1	8	10	7	3	5	40	II	2	5.5	4	2.5	1	7	21	14	7	111	41	70	29
1156	1086	EN86	2019-10-15	1	2	3	2	Psychology	7	2	1	1	2	2	9	10	9	3	9	48	II	2	5	5.5	7	2	7	16	11	5	121	39	82	15
1157	1087	EN87	2019-10-15	1	2	3	2	Psychology	7	2	1	1	1	2		7	4	2	4	40	II	2	3.5	4.5	6	2	3.5	12	9	3	86	25	61	24
1158	1088	EN88	2019-10-15	1	3	3	2	Psychology	7	2	1	2	3	2	8	8	6	2	6	45	II	2	6	6	3	4.5	5.5	14	8	6	98	28	70	12
1159	1089	EN89	2019-10-15	1	2	3	2	Psychology	7	2	1	1	3	2		9	9	3	9	54	IIII	3	6	6	7	3.5	3.5	20	13	7	116	39	77	12
1160	1090	EN90	2019-10-15	1	2	3	2	Psychology	7	2	1	2	3	2	8	10	6	2	6	50	II	2	4.5	6	3.5	2	6.5	17	13	4	99	34	65	29
1161	1091	EN91	2019-10-15	1	2	3	2	Psychology	7	2	1	2	3		7.5	3	3	1	7	37	II	2	6.5	7	5	5.5	4.5	10	7	3	99	41	58	7
1162	1092	EN92	2019-10-15	1	2	3	2	Psychology	7	2	1	1	1	1	7.3	4	8	3	9	44	II	2	5	3	6	5.5	6	18	13	5	115	48	67	9
1163	1093	EN93	2019-10-15	1	2	3	2	Psychology	7	2	1	2	3	1	7.5	10	6	2	8	47	II	2	4	6	5.5	1	6	20	14	6	99	28	71	24
1164	1094	EN94	2019-10-15	1	2	3	2	Psychology	7	2	1	2	1	1	7	8	7	3	7	42	II	2	6	5.5	5	6	4.5	15	11	4	89	38	51	16
1165	1095	EN95	2019-10-15	1	2	3	2	Psychology	7	2	1	2	3	1	7	10	7	3	8	44	II	2	3.5	4.5	3.5	4	4	19	10	9	87	22	65	20
1166	1096	EN96	2019-10-15	1	2	3	2	Psychology	7	2	1	2	2	2		7	4	2	6	42	II	2	4.5	5.5	2.5	1	5.5	29	19	10	83	20	63	26
1167	1097	EN97	2019-10-15	1	1	3	2	Psychology	7	2	1	1	2	2	6	7	4	2	6	40	II	2	4	5.5	3	2	5.5	16	9	7	102	32	70	19
1168	1098	EN98	2019-10-15	1	2	3	2	Psychology	7	2	1	1	3	1		9	5	2	9	57	IIII	3	6	6.5	3.5	5	6	12	8	4	102	41	61	7
1169	1099	EN99	2019-10-15	1	2	3	2	Psychology	7	2	1	1	3	1	8	8	4	2	7	48	II	2	5.5	5.5	2.5	3	6.5	12	8	4	115	45	70	15
1170	1100	EN100	2019-10-15	2	2	3	2	Psychology	7	2	1	1	3	2	8	8	5	2	8	35	II	2	7	5	2.5	6	6	8	5	3	109	46	63	7
1171	1101	EN101	2019-10-15	1	1	3	2	Psychology	7	2	1	1	3	2	8	10	7	3	6	48	II	2	5.5	7	5.5	4	6.5	9	5	4	115	45	70	12
1172	1102	EN102	2019-10-15	1	2	3	2	Psychology	7	2	1	1	3	2		8	6	2	5	51	II	2	3.5	5	6	3.5	6	11	8	3	124	47	77	13
1173	1103	EN103	2019-10-15	1	2	3	2	Psychology	7	2	1	1	2	1	7	10	9	3	7	61	IIII	3	7	4.5	7	1.5	7	9	4	5	101	43	58	18
1174	1104	EN104	2019-10-15	1	1	3	2	Psychology	7	2	1	2	3	1	6	10	7	3	7	42	II	2	5.5	5.5	5.5	2	4.5	11	7	4	94	29	65	20
1175	1105	EN105	2019-10-15	1	2	3	2	Psychology	7	2	1	1	3	1	7	7	6	2	7	31	I	1	2.5	4	7	2	2	17	11	6	91	32	59	30
1176	1106	EN106	2019-10-15	1	2	3	2	Psychology	7	2	1	1	3	2	8	10	8	3	8	58	IIII	3	7	6.5	5	4.5	6	17	10	7	99	42	57	22
1177	1107	EN107	2019-10-15	2	2	3	2	Psychology	7	2	1	1	3	1		9	5	2	5	40	II	2	6	4	4	1.5	5.5	25	17	8	101	32	69	22
1179	1108	EN109	2019-10-15	1	2	3	2	Psychology	7	2	1	1	3	2		7	5	2	7	38	II	2	3	6	6	4	6	11	7	4	115	37	78	14
1180	1109	EN110	2019-10-15	1	2	3	2	Psychology	7	2	1	1	2	1	7	9	6	2	8	59	IIII	3	6	5.5	3.5	2	7	20	13	7	103	34	69	11
1181	1110	EN111	2019-10-15	1	1	3	2	Psychology	7	2	1	1	1	1	7	8	6	2	4	53	IIII	3	3	6.5	4	2	4.5	11	7	4	78	28	50	17
1182	1111	EN112	2019-10-15	1	2	3	2	Psychology	7	2	1	1	3	2	8	7	5	2	8	38	II	2	6.5	6	3.5	4	6.5	9	3	6	114	45	69	17
1183	1112	EN113	2019-10-15	1	2	3	2	Psychology	7	2	1	1	3	2	8	10	6	2	8	51	II	2	5.5	7	7	4	6	11	7	4	127	49	78	9
1184	1113	EN114	2019-10-15	2	2	3	2	Psychology	7	2	1	1	3	1	10	10	8	3	5	38	II	2	4.5	2	3.5	2.5	2	7	2	5	127	40	77	29
1185	1114	EN115	2019-10-15	1	2	3	2	Psychology	7	2	1	1	3	1	7	9	9	3	7	48	II	2	6	5	4	2	3	9	5	4	106	35	71	23
1186	1115	EN116	2019-10-15	1	1	3	2	Psychology	7	2	1	1	3	1	5	10	6	2	6	46	II	2	6.5	5.5	5	4.5	7	18	14	4	121	51	70	14
1187	1116	EN117	2019-10-15	1	2	3	2	Psychology	7	2	1	1	3	1	7	8	9	3	10	59	IIII	3	7	4.5	6	4.5	6.5	13	9	4	119	46	73	23
1188	1117	EN118	2019-10-15	1	2	3	2	Psychology	7	2	1	2	3	2	7	9	5	2	6	54	IIII	3	4	6.5	6	3	5.5	11	7	4	116	35	81	19
1189	1118	EN119	2019-10-15	1	1	3	2	Psychology	7	2	1	1	2	2	7	8	3	1	5	60	IIII	3	6	6	5	1	4.5	8	6	2	107	33	74	22
1190	1119	EN120	2019-10-15	1	1	3	2	Psychology	7	2	1	2	3	2		10	6	2	7	52	IIII	3	5	6.5	6	1.5	3.5	17	13	4	102	31	71	32
1191	1120	EN121	2019-10-15	1	1	3	2	Psychology	7	2	1	1	2	2	7	10	7	3	8	48	II	2	3.5	6	5.5	4	3.5	15	11	4	87	15	72	23
1192	1121	EN122	2019-10-08	2	1	1	2	Psychology	7	2	1	1	2	2	7	6	5	2	3	41	II	2	2	4.5	1	1.5	5				82	17	65	28
1193	1122	EN123	2019-10-08	1	1	1	2	Psychology	7	2	1	1	2	2		7	1	1	3	39	II	2	3	5.5	6.5	1	5	18	10	8	111	40	71	20
1194	1123	EN124	2019-10-08	1	1	1	2	Psychology	7	2	1	1	2	2	7	7	5	2	4	47	II	2	1.5	5	6	1	6.5	11	7	4	91	17	74	30
1195	1124	EN125	2019-10-08	1	1	1	2	Psychology	7	2	1	1	3	2		10	4	2	6	58	IIII	3	5.5	7	6	1	7	9	6	3	100	24	76	31
1196	1125	EN126	2019-10-08	2	1	1	2	Psychology	7	2	1	1	3	2		8	3	1	6	26	I	1	2.5	6.5	1.5	2	6.5	18	9	9	100	36	64	23
1197	1126	EN127	2019-10-08	2	2	1	2	Psychology	7	2	1	1	2	1	6	7	6	2	6	37	II	2	3.5	4.5	4.5	3.5	7	22	14	8	102	27	78	19
1198	1127	EN128	2019-10-08	1	1	1	2	Psychology	7	2	1	1	3	1		10	8	3	8	58	IIII	3	7	7	7	3	7	13	12	1	117	40	77	22
1199	1128	EN129	2019-10-08	1	3	1	2	Psychology	7	2	1	2	3	2	7	9	7	3	7	57	IIII	3	6.5	7	6	2.5	6	18	14	4	128	44	84	20
1200	1129	EN130	2019-10-08	1	1	1	2	Psychology	7	2	1	1	2	2	8	6	8	3	3	36	II	2	4	3.5	1.5	1	3				93	35	58	14
1201	1130	EN131	2019-10-08	2	1	1	2	Psychology	7	2	1	1	3	1	6	8	5	2	4	45	II	2	5.5	5	4.5	2.5	5.5	20	16	4	102	33	69	18
1202	1131	EN132	2019-10-08	1	1	1	2	Psychology	7	2	1	1	2	1	6	8	4	2	5	39	II	2	2.5	6	2.5	3.5	4	16	12	4	82	26	56	27
1203	1132	EN133	2019-10-08	1	1	1	2	Psychology	7	2	1	1	1	2	6	10	5	2	8	55	IIII	3	7	6.5	4.5	1.5	4.5	12	8	4	105	30	75	29
1204	1133	EN134	2019-10-08	1	1	1	2	Psychology	7	2	1	1	1	2	7	10	3	1	5	60	IIII	3	5	7	6	3.5	6.5	17	12	5	114	39	75	25
1205	1134	EN135	2019-10-08	1	1	1	2	Psychology	7	2	1	1	2	2	7	8	2	1	4	27	I	1	1.5	5	2	2	3	15	9	6	78	24	54	19
1206	1135	EN136	2019-10-08	1	1	1	2	Psychology	7	2	1	1	2	1	7	8	5	2	5	51	II	2	4.5	6	3	5.5	4.5	14	8	6	112	41	71	13
1207	1136	EN137	2019-10-08	1	1	1	2	Psychology	7	2	1	1		2		7	7	3	8	46	II	2	4.5	7	7	4.5	6	5	2	3	107	44	63	19
1208	1137	EN138	2019-10-11	1	2	5	2	Psychology	7	2	1	1	2	1	4	10	9	3	10	57	IIII	3	7	4.5	4.5	6.5	5.5	11	7	4	138	56	82	10
1209	1138	EN139	2019-10-11	1	2	5	2	Psychology	7	2	1	2	2	1		10	9	3	7	43	II	2	6	5.5	3.5	2	6	14	9	5	105	39	66	12
1210	1139	EN140	2019-10-11		3	5	2	Psychology	7	2	1	2	3	1	8	7	5	2	6	42	II	2	6	3.5	2.5	3.5	6.5	5	3	2	102	33	69	17
1211	1140	EN141	2019-10-14	2	3	5	2	Psychology	7	2	1	2	2	1		8	8	3	7	41	II	2	6	5.5	4	6.5	4.5	13	9	4	114	42	72	17
1213	1141	EN143	2019-10-15	1	2	3	2	Psychology	7	2	1	2	2	2	6	8	3	1	4	44	II	2	4	5.5	5	2	6	23	18	5	96	25	71	27
1214	1142	EN144	2019-10-15	1	2	3	2	Psychology	7	2	1	1	3	2		9	2	1	4	51	II	2	3	4.5	4	1	6	22	12	10	91	23	68	27
1215	1143	EN145	2019-10-15	1	1	3	2	Psychology	7	2	1	1	3	1	11	7	6	2	6	32	I	1	5.5	5	2	2	5	28	16	12	97	30	67	29
1216	1144	EN146	2019-10-15	1	2	3	2	Psychology	7	2	1	1	3	1	7	7	6	2	8	38	II	2	6	6	6	2	4.5	16	11	5	99	31	68	25
1217	1145	EN147	2019-10-15	1	2	3	2	Psychology	7	2	1	1	3	2	8	9	7	3	7	45	II	2	5	6	6.5	1.5	5	19	15	4	98	36	62	27
1218	1146	EN148	2019-10-15	1	2	3	2	Psychology	7	2	1	1	2	2		10	6	2	8	58	IIII	3	6	6.5	6.5	4	5	11	8	3	102	34	68	11
1219	1147	EN149	2019-10-15	1	2	3	2	Psychology	7	2	1	1	3	2	5	7	4	2	2	39	II	2	4.5	6.5	5.5	2	5	20	14	6	100	29	71	26
1220	1148	EN150	2019-10-15	1	2	3	2	Psychology	7	2	1	1	3	1	7	8	7	3	7	56	IIII	3	5	5	7	3	5	13	7	6	110	35	75	22
1221	1149	EN151	2019-10-08	1	1	1	2	Psychology	7	2	1	1	2	2	6	8	5	2	7	60	IIII	3	6.5	5.5	6.5	2.5	6.5	15	9	6	111	41	70	18
1222	1150	EN152	2019-10-08	1	1	1	2	Psychology	7	2	1	1	2	1	6	8	6	2	8	44	II	2	5	6.5	4.5	5	6	9	4	5	111	42	69	8
1223	1151	EN153	2019-10-08	1	1	1	2	Psychology	7	2	1	1	2	1	6	7	4	2	7	41	II	2	5	6	6	2	5	16	11	5	103	20	73	14
1224	1152	EN154	2019-10-08	1	1	1	2	Psychology	7	2	1	1	2	1	6	10	5	2	8	43	II	2	6	6.5	6.5	3	5	17	12	5	119	43	76	9
1225	1153	EN155	2019-10-08	1	1	1	2	Psychology	7	2	1	1	2	2		6	3	1	5	48	II	2	4	7	6	4	6	16	14	2	105	38	67	29
1227	1154	EN157	2019-10-08	1	1	1	2	Psychology	7	2	1	1	2	2	7	10	4	2	5	33	II	2	4.5	4	3	3	4	19	13	6	87	27	60	31
1229	1155	EN159	2019-10-08	2	1	1	2	Psychology	7	2	1	1	2	1	6	9	6	2	7	31	I	1						18	15	3				19
1230	1156	EN160	2019-10-08	1	1	1	2	Psychology	7	2	1	2	2	2		8	5	2	4	66	IV	4	3	6	6.5	2.5	5	24	19	5	94	31	63	29
1232	1157	EN162	2019-10-08	1	2	1	2	Psychology	7	2	1	1	3	1	5	8	8	3	8	39	II	2	4.5	4.5	5.5	1	5				75	28	47	21
1234	1158	EN164	2019-10-08	2	1	1	2	Psychology	7	2	1	1	2	2	8.5	8	5	2	4	38	II	2	4	4.5	5	2	5	29	18	11	83	27	56	33
1235	1159	EN165	2019-10-08	1	1	1	2	Psychology	7	2	1	1	2	2	5	8	4	2	3	50	II	2	4.5	4	6.5	4	3.5	25	18	7	123	46	77	30
1236	1160	EN166	2019-10-08	1	1	1	2	Psychology	7	2	1	1	3	2		8	6	2	8	44	II	2	7	4.5	5	4.5	5	13	9	4	92	39	53	18
1237	1161	EN167	2019-10-08	1	1	1	2	Psychology	7	2	1	2	3	2		10	6	2	8	51	II	2	6.5	6	5	2.5	5	10	6	4	114	37	77	24
1238	1162	EN168	2019-10-08	1	1	1	2	Psychology	7	2	1	1	3	1	8	9	3	1	9	53	IIII	3	5	6	6	3.5	5	19	11	8	104	33	71	21
1239	1163	EN169	2019-10-08	1	1	1	2	Psychology	7	2	1	1	3	2	7	8	7	3	3	57	IIII	3	3.5	6	6	1.5	4.5	11	8	3	103	36	67	26
1240	1164	EN170	2019-10-08	1	1	1	2	Psychology	7	2	1	1	3	1	8	10	10	3	8	58	IIII	3	7	7	7	6.5	6	9	7	2	117	47	70	18
1241	1165	EN171	2019-10-08	2	1	1	2	Psychology	7	2	1	1	2	2	7	8	5	2	7	43	II	2	4.5	5	2	2.5	4	11	7	4				23
1242	1166	EN172	2019-10-08	1	1	1	2	Psychology	7	2	1	1	3	2		10	9	3	8	44	II	2	4.5	5	3	2.5	6.5	14	8	4	121	38	83	24
1243	1167	EN173	2019-10-08	1	1	1	2	Psychology	7	2	1	1	2	1	8	9	5	2	8	47	II	2	6.5	4.5	4.5	5	5	13	8	5	108	39	69	23
1244	1168	EN174	2019-10-08	1	1	1	2	Psychology	7	2	1	1	2	2	6	6	5	2	6	47	II	2	3.5	5	6.5	1	3	12	6	6	77	18	59	24
1245	1169	EN175	2019-10-08	1	1	1	2	Psychology	7	2	1	2	2	1	7	9	4	2	10	51	II	2	6	6	6.5	3	6.5	7	2	5	116	38	78	12
1246	1170	EN176	2019-10-08	1	1	1	2	Psychology	7	2	1	1	3	2		9	5	2	6	54	IIII	3	5.5	4.5	6.5	3	4.5	19	10	9	115	32	73	28
1247	1171	EN177	2019-10-08	2	1	1	2	Psychology	7	2	1	1	1	1	6	8	3	1	3	40	II	2	2.5	6.5	4.5	1	4	13	10	3	96	23	73	31
1248	1172	EN178	2019-10-08	1	1	1	2	Psychology	7	2	1	1	2	1		10	5	2	8	59	IIII	3	5	6	6	2	5	14	10	4	115	41	74	21
1249	1173	EN179	2019-10-08	1	1	1	2	Psychology	7	2	1	1	3	2	6	10	8	3	7	60	IIII	3	7	4	6.5	3	7	3	2	1	122	44	78	9
1250	1174	EN180	2019-10-08	1	1	1	2	Psychology	7	2	1	1	2	2	7	10	10	3	10	60	IIII	3	7	6	6.5	6.5	7	11	7	4	134	54	80	6
1251	1175	KK58	2019-10-19	1	2	3	2	Pedagogy	5	2	1	1	3	1	7	8	4	2	7	40	II	2	5.5	5.5	3.5	1.5	5.5	20	12	8	85	16	69	22
1252	1176	KK59	2019-10-19	1	2	3	2	Pedagogy	5	2	1	1	3	1	5	8	8	3	5	53	IIII	3	6.5	2	3	4	5	17	9	8	122	48	74	23
1253	1177	KK60	2019-10-19	1	2	3	2	Pedagogy	5	2	1	2	2	1	8	7	4	2	3	22	I	1	3.5	5	4.5	2.5	4	20	16	4	86	23	63	28
1254	1178	KK61	2019-10-19	1	2	3	2	Pedagogy	5	2	1	1	2	1	7	7	5	2	6	34	II	2	5.5	3.5	3.5	1.5	5.5	19	13	6	82	16	66	35
1255	1179	KK62	2019-10-19	1	2	3	2	Pedagogy	5	2	1	1	2	1	5	7	5	2	9	49	II	2	5	6	4.5	5.5	6.5	20	9	11	97	37	60	26
1256	1180	KK63	2019-10-19	1	2	3	2	Pedagogy	5	2	1	2	3	1	6	10	5	2	8	64	IV	4	6.5	6	3.5	2.5	7	6	3	3	115	41	74	12
1257	1181	KK64	2019-10-19	1	2	3	2	Pedagogy	5	2	1	1	1	1	6	8	4	2	7	41	II	2	6	4.5	6.5	2.5	3.5	21	17	4	103	36	67	22
1258	1182	KK65	2019-10-19	1	2	3	2	Pedagogy	5	2	1	1	3	1	7	10	6	2	4	48	II	2	5	6	6	3.5	4.5	28	18	10	112	44	68	27
1259	1183	KK66	2019-10-19	1	2	3	2	Pedagogy	5	2	1	1	3	2	6	10	5	2	8	57	IIII	3	7	4.5	6.5	6	5	15	11	4	101	43	58	11
1260	1184	KK67	2019-10-19	1	2	3	2	Pedagogy	5	2	1	1	3	1	7	6	4	2	4	39	II	2	5.5	6	7	1	4	7	3	4	82	18	64	34
1261	1185	KK68	2019-10-19	1	2	3	2	Pedagogy	5	2	1	1	3	1	6	9	7	3	7	44	II	2	6.5	6	6	6	6	15	13	2	89	22	67	17
1262	1186	KK69	2019-10-19	1	2	3	2	Pedagogy	5	2	1	1	2	1	6	8	5	2	7	55	IIII	3	4.5	6.5	7	4.5	4.5	19	12	7	113	38	75	26
1263	1187	KK70	2019-10-19	1	2	3	2	Pedagogy	5	2	1	1	3		7	9	5	2	6	43	II	2	5	6.5	4.5	2.5	5.5	12	8	4	89	37	52	18
1264	1188	KK71	2019-10-19	1	2	3	2	Pedagogy	5	2	1	1	2	2	7	8	8	3	5	44	II	2	6	6.5	3	4	4	13	7	6	98	36	62	17
1265	1189	KK72	2019-10-19	1	2	3	2	Pedagogy	5	2	1	1	3	1	5	7	5	2	8	59	IIII	3	2.5	6.5	7	3.5	3	12	9	3	103	36	67	15
1266	1190	KK73	2019-10-19	1	2	3	2	Pedagogy	5	2	1	1	1	1	7	7	6	2	6	62	IIII	3	4.5	7	7	4	5.5	18	13	5	107	32	75	11
1267	1191	KK74	2019-10-19	1	2	3	2	Pedagogy	5	2	1	1	3	1	6	6	2	1	1	61	IIII	3	6.5	6.5	5	3.5	6.5	19	14	5	104	38	66	36
1268	1192	KK75	2019-10-19	1	2	3	2	Pedagogy	5	2	1	2	2	2	9	8	5	2	7	46	II	2	5.5	6	5.5	3	4.5	13	8	5	91	37	54	15
1269	1193	KK76	2019-10-19	1	2	3	2	Pedagogy	5	2	1	1	1	1	6	6	5	2	5	32	I	1	3	6	4	2.5	5.5	7	4	3	102	39	63	5
1270	1194	KK77	2019-10-19	1	2	3	2	Pedagogy	5	2	1	2	2	1	8	10	7	3	9	44	II	2	3.5	3.5	6	4	6				91	24	67	28
1271	1195	KK78	2019-10-11	2	1	2	2	Psychology	7	2	1	1	2	1	8	8	8	3	7	26	I	1	4	4	3.5	4.5	5.5	8	4	4	88	40	48	17
1272	1196	KK79	2019-10-11	1	1	2	2	Psychology	7	2	1	1	3	1	7	9	6	2	7	37	II	2	6	5.5	2.5	2.5	6.5	26	19	7	118	39	79	23
1273	1197	KK80	2019-10-11	1	3	2	2	Psychology	7	2	1	2	3	2	7	10	7	3	7	31	I	1	6	7	3.5	1.5	6.5	12	7	5	124	47	77	17
1274	1198	KK81	2019-10-11	1	3	2	2	Psychology	7	2	1	2	3	2	7	7	5	2	4	55	IIII	3	5	6.5	1	1	6.5	13	6	7	82	22	60	27
1275	1199	KK82	2019-10-11	1	1	2	2	Psychology	7	2	1	1	2	2	7	10	5	2	7	52	IIII	3	4	7	6.5	3.5	7	13	9	4	121	31	90	23
1276	1200	KK83	2019-10-11	2	1	2	2	Psychology	7	2	1	1	2	2	6	9	5	2	6	49	II	2	5.5	6.5	5	5	5	15	10	5	100	39	61	14
1277	1201	KK84	2019-10-11	1	1	2	2	Psychology	7	2	1	1	3	1		7	5	2	7	67	IV	4	6.5	7	6	2.5	5.5	6	3	3	116	34	82	23
1279	1202	KK86	2019-10-11	1	2	2	2	Psychology	7	2	1	1	3	2		7	7	3	6	52	IIII	3	6	6	4	2.5	7	21	11	10	119	44	75	21
1280	1203	KK87	2019-10-11	1	1	2	2	Psychology	7	2	1	1	2	1	10	10	7	3	10	67	IV	4	6	6	7	6.5	6.5	15	11	4	114	52	62	2
1281	1204	KK88	2019-10-11	1	1	2	2	Psychology	7	2	1	1	3	2	7	7	6	2	7	38	II	2	4	5	5	2.5	6.5	17	11	6	102	38	64	20
1282	1205	KK89	2019-10-11	1	1	2	2	Psychology	7	2	1	1	2	1	7	10	8	3	9	36	II	2	4.5	6.5	5.5	2.5	6.5	11	5	6	107	45	62	15
1283	1206	KK90	2019-10-11	1	1	2	2	Psychology	7	2	1	1	3	1	6	9	9	3	8	61	IIII	3	6	7	6.5	4.5	5.5	9	6	3	129	46	83	17
1284	1207	KK91	2019-10-11	1	1	2	2	Psychology	7	2	1	1	2	1		8	6	2	6	46	II	2	6.5	6.5	6	3	5	6	3	3	106	36	70	20
1285	1208	KK92	2019-10-11	1	2	2	2	Psychology	7	2	1	1	3	1		9	4	2	5	47	II	2	6	5	3.5	2.5	4.5	14	9	5	105	35	70	24
1286	1209	KK93	2019-10-11	1	2	2	2	Psychology	7	2	1	1	2	2	8	9	7	3	7	40	II	2	2	4	4	1	6.5	17	13	4	88	25	63	32
1287	1210	KK94	2019-10-11	1	1	2	2	Psychology	7	2	1	2	3	1	7.5	7	8	3	7	41	II	2	5.5	6	6	5.5	5.5	11	9	2	111	40	71	14
1288	1211	KK95	2019-10-11	1	2	2	2	Psychology	7	2	1	2	2	1	6	7	5	2	4	33	II	2	5	2	4	2	4.5	24	17	7	106	34	72	12
1289	1212	KK96	2019-10-11	1	1	2	2	Psychology	7	2	1	1	3	2	8	7	10	3	8	52	IIII	3	6	6	6.5	6.5	3	4	2	2	136	52	84	13
1290	1213	KK97	2019-10-11	1	1	2	2	Psychology	7	2	1	1	3	1	7	8	6	2	6	38	II	2	4.5	6	5	1.5	5.5	13	8	5	93	28	65	33
1291	1214	KK98	2019-10-11	1	1	2	2	Psychology	7	2	1	1	2	2	7	8	5	2	9	52	IIII	3	4	5	6.5	3	6.5	11	7	4	118	39	79	13
1292	1215	KK99	2019-10-11	1	1	2	2	Psychology	7	2	1	1	3	1		10	6	2	9	44	II	2	5.5	5.5	7	4.5	3.5	16	9	7	92	26	66	21
1293	1216	KK100	2019-10-11	2	1	2	2	Psychology	7	2	1	1	1	2		7	6	2	7	32	I	1	5	6	1.5	6	6	11	7	4	102	37	65	16
1294	1217	KK101	2019-10-11	1	1	2	2	Psychology	7	2	1	2	3	2	7	8	6	2	7	49	II	2	5	3.5	6.5	1.5	6	9	9	0	95	29	66	22
1295	1218	KK102	2019-10-11	1	1	2	2	Psychology	7	2	1	1	3	2	7	10	8	3	9	63	IIII	3	6	6.5	6.5	4	6.5	11	5	6	116	40	76	19
1296	1219	KK103	2019-10-11	2	1	2	2	Psychology	7	2	1	1	3	2	7	10	2	1	3	37	II	2	2	6	6	1	3	12	10	2	84	16	68	27
1297	1220	KK104	2019-10-11	1	1	2	2	Psychology	7	2	1	1	2	2		10	7	3	9	51	II	2	5.5	6.5	2.5	2	6.5	15	10	5	111	39	72	20
1298	1221	KK105	2019-10-11	1	1	2	2	Psychology	7	2	1	1	3	1	6	9	6	2	5	44	II	2	6	2	7	1	5	29	21	8	100	32	68	36
1299	1222	KK106	2019-10-11	1	1	2	2	Psychology	7	2	1	1	1	2	7	9	8	3	7	35	II	2	4.5	5	6.5	3	2.5	11	6	5	109	41	68	10
1300	1223	KK107	2019-10-11	2	2	2	2	Psychology	7	2	1	1	3	1	7	8	6	2	9	52	IIII	3	6	6	3.5	5.5	6	1	0	1	120	48	72	8
1301	1224	KK108	2019-10-11	1	1	2	2	Psychology	7	2	1	2	3	1	6	7	6	2	5	25	I	1	4.5	3	4	2	6.5	13	9	4	61	32	59	22
1302	1225	KK109	2019-10-11	1	1	2	2	Psychology	7	2	1	1	3	1		7	7	3	6	46	II	2	5.5	5	6	5	5	11	7	4	113	45	68	11
1303	1226	KK110	2019-10-11	1	2	2	2	Psychology	7	2	1	1	3	1	7	7	4	2	4	47	II	2	4	4.5	6	1.5	4	15	10	5	86	17	69	26
1304	1227	KK111	2019-10-11	1	1	2	2	Psychology	7	2	1	1	1	1		9	8	3	8	55	IIII	3	7	3.5	5	3	5	33	21	12	71	17	54	30
1305	1228	KK112	2019-10-11	1	2	2	2	Psychology	7	2	1	1	3	2	8	10	7	3	8	55	IIII	3	6.5	7	6	5.5	5	21	14	7	118	51	67	21
1306	1229	KK113	2019-10-11	1	2	2	2	Psychology	7	2	1	2	2	1	7	9	5	2	8	36	II	2	7	6	5.5	3.5	6.5	15	8	7	113	46	67	9
1307	1230	KK114	2019-10-11	1	1	2	2	Psychology	7	2	1	1	2	1	7	7	7	3	9	39	II	2	3.5	4	5	2	5	13	7	6	120	47	73	20
1308	1231	KK115	2019-10-11	1	1	2	2	Psychology	7	2	1	1	2	2	7	9	6	2	5	48	II	2	4.5	5.5	1	2.5	7	9	4	5	104	38	66	21
1309	1232	KK116	2019-10-11	1	1	2	2	Psychology	7	2	1	1	1	1		9	7	3	7	48	II	2	6.5	4.5	6.5	2	7	19	14	5	106	43	63	18
1310	1233	KK117	2019-10-11	2	2	2	2	Psychology	7	2	1	1	3	1	7	7	8	3	7	43	II	2	7	5.5	6	4	4	3	2	1	102	51	51	10
1311	1234	KK118	2019-10-11	1	1	2	2	Psychology	7	2	1	1	2	1	7	8	5	2	5	37	II	2	4	4	3.5	2.5	5	7	4	3	83	29	54	24
1312	1235	KK119	2019-10-11	1	2	2	2	Psychology	7	2	1	2	2	2	8	8	6	2	5	44	II	2	4.5	7	4.5	2	6.5	21	14	7	115	49	66	11
1313	1236	KK120	2019-10-11	2	2	2	2	Psychology	7	2	1	2	2	1	6	8	8	3	6	36	II	2	5.5	6.5	3	2	6	11	6	5	93	43	50	11
1314	1237	KK121	2019-10-11	1	2	2	2	Psychology	7	2	1	2	3	1		10	5	2	7	40	II	2	5.5	4.5	5	2.5	3.5	16	13	3	101	28	73	16
1315	1238	KK122	2019-10-11	1	1	2	2	Psychology	7	2	1	1	3	2	9	7	3	1	8	57	IIII	3	6	6	7	3	5.5				117	38	79	11
1316	1239	KK123	2019-10-11	1	1	2	2	Psychology	7	2	1	1	1	2		8	7	3	6	48	II	2	6.5	4.5	2	2	5.5	24	16	8	117	40	77	26
1317	1240	KK124	2019-10-11	2	1	2	2	Psychology	7	2	1	1	3	2	8	8	3	1	7	42	II	2	5.5	5.5	3.5	4.5	4.5	5	2	3	96	28	68	23
1318	1241	KK125	2019-10-11	1	1	2	2	Psychology	7	2	1	1	2	2	8	7	5	2	7	42	II	2	5	4	7	4.5	3	11	6	5	111	43	68	13
1319	1242	KK126	2019-10-11	2	1	2	2	Psychology	7	2	1	1	3	2	7	9	8	3	9	28	I	1	6	6	7	7	5	12	9	3	108	47	61	6
1320	1243	KK127	2019-10-11	1	2	2	2	Psychology	7	2	1	2	3	1		9	5	2	6	56	IIII	3	6.5	5	6	4	7	14	10	4	111	47	64	12
1321	1244	KK128	2019-10-11	1	1	2	2	Psychology	7	2	1	1	3	2	12	8	2	1	3	59	IIII	3	5	6.5	2	1	6.5	21	15	6	64	37	27	32
1322	1245	KK129	2019-10-11	1	1	2	2	Psychology	7	2	1	1	3	1		7	5	2	8	28	I	1												27
1323	1246	KK130	2019-10-11	1	2	2	2	Psychology	7	2	1	2	2	1		10	6	2	7	42	II	2	6	7	6.5	6.5	5	14	12	2	112	49	63	12
1324	1247	KK131	2019-10-11	1	1	2	2	Psychology	7	2	1	1	2	2	7	9	5	2	6	46	II	2	7	6	5	5	6.5	5	2	3	119	48	71	16
1325	1248	KK132	2019-10-11	2	1	2	2	Psychology	7	2	1	1	2	1	7	7	8	3	7	50	II	2	6.5	6.5	4	3	6.5	19	11	8	111	37	74	24
1326	1249	KK133	2019-10-11	1	1	2	2	Psychology	7	2	1	1	2	1		9	3	1	5	38	II	2	3	5.5	6.5	3	3	17	9	8	114	37	77	25
1327	1250	KK134	2019-10-11	1	2	2	2	Psychology	7	2	1	1	2	1	7	8	6	2	6	36	II	2	3.5	5	4.5	2.5	5	18	10	8	94	29	65	23
1328	1251	KK135	2019-10-11	1	2	2	2	Psychology	7	2	1	1	3	1	6	8	4	2	5	44	II	2	3	5	6.5	3	4.5	10	7	3	108	29	79	17
1329	1252	KK136	2019-10-11	1	2	2	2	Psychology	7	2	1	2	2	1	7	7	5	2	4	42	II	2	3	5.5	4.5	1.5	4.5	21	12	9	110	36	74	30
1330	1253	KK137	2019-10-11	1	1	2	2	Psychology	7	2	1	1	2	1	6	7	5	2	5	41	II	2	4.5	6.5	5	2.5	6	14	9	5	92	30	62	22
1331	1254	KK138	2019-10-11	1	1	2	2	Psychology	7	2	1	1	2	2		8	5	2	6	56	IIII	3	6	6	5	1.5	7	10	7	3	113	43	70	10
1332	1255	KK139	2019-10-11	2	1	2	2	Psychology	7	2	1	1	3	1	8	6	8	3	7	37	II	2	6.5	2	5	5	6.5	18	14	4	113	41	72	31
1333	1256	MW133	2019-10-07	1	2	3	2	Sociology	6	2	1	1	2	1		6	8	3	8	57	IIII	3	4.5	4.5	4.5	3.5	6	4	3	1	125	41	82	6
1334	1257	MW134	2019-10-07	1	2	3	2	Sociology	6	2	1	1	3	2		8	7	3	8	51	II	2	6.5	7	4	4.5	4.5	16	11	5	107	44	63	17
1336	1258	MW136	2019-10-07	1	2	3	2	Sociology	6	2	1	2	2	1	7	8	5	2	7	56	IIII	3	7	6.5	7	3.5	6.5	7	3	4	116	32	84	9
1338	1259	MW138	2019-10-07	2	2	3	2	Sociology	6	2	1	2				7	6	2	7	29	I	1	5	3.5	6	5.5	4.5	7	4	3	106	41	65	6
1339	1260	MW139	2019-10-07	1	2	3	2	Sociology	6	2	1	1	1	1	6	6	7	3	8	41	II	2	5.5	5	6.5	4.5	5	11	7	4	116	51	65
1341	1261	MW141	2019-10-07	1	2	3	2	Sociology	6	2	1	2	1	1		10	6	2	9	50	II	2	6.5	6.5	5.5	6	4.5	11	7	4	109	49	60	9
1342	1262	MW142	2019-10-07	1	2	3	2	Sociology	6	2	1	2	2	2	6	10	5	2	8	43	II	2	7	5	6.5	2	5	15	8	7	115	42	73	17
1343	1263	MW143	2019-10-07	1	2	3	2	Sociology	6	2	1	1	3	1	5	8	8	3	10	71	IV	4	7	6	5.5	5	6.5	19	15	4	114	56	58	6
1344	1264	MW144	2019-10-07	1	2	3	2	Sociology	6	2	1	1	2	2	7	10	7	3	7	44	II	2	4.5	6.5	6	4	4.5	21	14	7	104	35	69	23
1345	1265	MW145	2019-10-07	2	2	3	2	Sociology	6	2	1	2	1	1	7	9	5	2	8	28	I	1	4	6.5	6	5.5	5.5	9	6	3	100	38	62	22
1346	1266	MW146	2019-10-07	1	2	3	2	Sociology	6	2	1	1	1	1		9	5	2	9	29	I	1	6	5	6	4.5	6	19	12	7	104	49	55	13
1347	1267	MW147	2019-10-07	2	1	3	2	Sociology	6	2	1	1	2	1	6.5	7	5	2	8	47	II	2	4.5	6	5.5	4	5.5	2	0	2	105	46	59	10
1348	1268	MW148	2019-10-07	2	2	3	2	Sociology	6	2	1	2	1	1		7	5	2	7	40	II	2	6.5	4	1.5	1	6	23	17	6	87	26	61	24
1349	1269	IM1	22.11.19	1	1	1	1	Nursing	4	1	1	2	2	2	7	10	4	2	4	43	II	2	4.5	6.5	7	1	7	8	4	4	107	40	67	27
1350	1270	IM2	22.11.19	1	1	1	1	Nursing	4	1	1	1	2	2	6	9	3	1	9	56	IIII	3	6.5	7	6.5	3.5	4.5	24	14	10	126	41	82	22
1351	1271	IM3	22.11.19	1	1	1	1	Nursing	4	1	1	2	2	2	3	5	2	1	2	32	I	1	1	3	2.5	1	4.5	32	21	11	74	15	59	31
1352	1272	IM4	22.11.19	1	1	1	1	Nursing	4	1	1	2	2	2	6	7	5	2	5	38	II	2	4	5	1	1	6	23	16	7	91	28	63	27
1353	1273	IM5	22.11.19	2	1	1	1	Nursing	4	1	1	1	2	2	5	9	10	3	6	39	II	2	5.5	4.5	4.5	5	5	12	7	5	111	47	64	16
1354	1274	IM6	22.11.19	1	1	1	1	Nursing	4	1	1	1	2	2	6	7	6	2	7	48	II	2	7	6.5	7	3.5	4.5	18	13	5	105	43	62	17
1355	1275	IM7	22.11.19	1	1	1	1	Nursing	4	1	1	2	2	2	5	6	1	1	1	20	I	1	2	3	1.5	1	6	23	15	8	55	12	43	31
1356	1276	IM8	22.11.19	1	1	1	1	Nursing	4	1	1	2	2	2	5	6	9	3	9	35	II	2	7	2.5	6	6.5	5	19	10	9	121	49	72	11
1357	1277	IM9	22.11.19	1	2	1	1	Nursing	4	1	1	2	3	1	6	9	9	3	7	39	II	2	6.5	6.5	5	5.5	5	20	12	8	112	41	71	15
1358	1278	IM10	22.11.19	1	1	1	1	Nursing	4	1	1	2	2	2	6	5	4	2	7	45	II	2	7	6	3.5	2	6.5	15	11	4	113	44	69	15
1359	1279	IM11	22.11.19	1	1	1	1	Nursing	4	1	1	1	3	2	7	8	7	3	4	39	II	2	7	4.5	5.5	2	5.5	20	13	7	89	29	60	35
1360	1280	IM12	22.11.19	2	1	1	1	Nursing	4	1	1	1	3	2	5	10	5	2	8	43	II	2	7	6	5.5	6	5.5	23	16	7	118	49	69	22
1361	1281	IM13	22.11.19	1	1	1	1	Nursing	4	1	1	2	2	2	5	10	7	3	6	59	IIII	3	6.5	7	6.5	2	4.5	16	12	4	115	34	81	24
1362	1282	IM14	22.11.19	1	1	1	1	Nursing	4	1	1	2	2	2	6	10	4	2	7	45	II	2	5	6.5	6.5	5.5	6	15	12	3	113	40	73	23
1363	1283	IM15	22.11.19	1	2	1	1	Nursing	4	1	1	2	2	2	7	9	7	3	9	35	II	2	7	6	6.5	6	6.5	14	9	5	107	44	63	10
1364	1284	IM16	22.11.19	1	1	1	1	Nursing	4	1	1	1	2	2	6	8	1	1	5	32	I	1	3	4.5	2.5	2.5	3.5	16	10	6	80	30	50	26
1365	1285	IM17	22.11.19	1	1	1	1	Nursing	4	1	1	2	3	2	6	10	5	2	8	61	IIII	3	7	6	4	6.5	5.5	10	8	2	120	49	71	16
1366	1286	IM18	22.11.19	1	1	1	1	Nursing	4	1	1	1	3	2	6	7	8	3	8	53	IIII	3	4	6.5	6.5	6.5	5.5	14	10	4	137	53	84	16
1367	1287	IM19	22.11.19	1	1	1	1	Nursing	4	1	1	1	2	1	7	9	9	3	6	50	II	2	6.5	4	6.5	1	5.5	24	18	6	95	26	69	36
1368	1288	IM20	22.11.19	1	1	1	1	Nursing	4	1	1	1	2	1	8	10	5	2	7	49	II	2	7	7	6.5	3	5.5	7	6	1	115	41	74	15
1369	1289	IM21	22.11.19	1		1	1	Nursing	4	1	1	1	2	2	8	8	2	1	8	41	II	2	7	6	4.5	5.5	5	18	12	6	101	33	68	28
1370	1290	IM22		2	2	1	1	Nursing	4	1	1	2	3	2	5	10	5	2	10	60	IIII	3	7	6	6.5	5	6.5	14	10	4	125	52	73	6
1371	1291	IM23	22.11.19	1	1	1	1	Nursing	4	1	1	2	3	2	6	10	5	2	7	58	IIII	3	5	6	7	2.5	7	16	10	6	130	48	82	18
1372	1292	IM24	22.11.19	1	1	1	1	Nursing	4	1	1	1	3	1	6	10	3	1	4	35	II	2	2	6.5	6	5	2	24	16	8	80	34	46	27
1373	1293	IM25	19.11.19	1	1	1	1	Midwifery	3	1	1	1	2	1	5	7	6	2	9	34	II	2	7	3.5	4.5	4	6.5	23	19	4	111	40	71	28
1374	1294	IM26	19.11.19	1	1	1	1	Midwifery	3	1	1	1	2	2	6	7	8	3	7	49	II	2	6	6.5	6.5	3	4.5	21	15	6	83	31	52	23
1375	1295	IM27	16.01.20	1	3	5	1	Midwifery	3	1	1	2	2	1	6	9	5	2	8	42	II	2	6	5.5	5.5	2	4.5	15	10	5	102	38	64	25
1376	1296	IM28	16.01.20	1	3	5	1	Midwifery	3	1	1	1	2	1	6	10	6	2	4	41	II	2	5.5	6	6	3.5	6	20	14	6	92	34	58	24
1377	1297	IM29	16.01.20	1	3	5	1	Midwifery	3	1	1	2	2	1	6	8	6	2	8	52	IIII	3	4.5	6	6	4	4	15	10	5	92	24	68	22
1378	1298	IM30	16.01.20	1	3	5	1	Midwifery	3	1	1	1	2	1	6	9	4	2	7	48	II	2	4.5	6	4	1	5.5	28	21	7	89	25	64	27
1379	1299	IM31	16.01.20	2	2	5	1	Midwifery	3	1	1	1	2	1	3	8	5	2	8	42	II	2	7	7	5	3.5	7	33	21	12	115	42	73	20
1381	1300	IM33	16.01.20	2	3	5	1	Midwifery	3	1	1	1	1	1	5	9	8	3	8	40	II	2	6.5	6.5	7	6	6	26	20	6	117	50	67	15
1382	1301	IM34	18.12.19	1	3	5	1	Midwifery	3	1	1	1	1	1	7	10	7	3	6	43	II	2	5.5	6	6	5	4.5	23	13	10	113	44	69	24
1383	1302	IM35	18.12.19	1	3	5	1	Midwifery	3	1	1	1	1	1	6	7	8	3	4	39	II	2	6.5	4	3	6	5.5	22	17	5	107	44	63	23
1384	1303	IM36	18.12.19	1	2	5	1	Midwifery	3	1	1	1	2	1	6	9	3	1	5	41	II	2	5	5.5	4.5	4	4.5	15	11	4	84	33	51	26
1385	1304	IM37	18.12.19	1	2	5	1	Midwifery	3	1	1	1	1	1	6	10	3	1	8	54	IIII	3	7	4	6.5	2.5	6	21	17	4	97	32	65	16
1386	1305	IM38	18.12.19	1	3	5	1	Midwifery	3	1	1	1	1	1	5	9	6	2	7	44	II	2	4.5	6	6	4	6	26	16	10	105	45	60	26
1387	1306	IM39	18.12.19	1	2	5	1	Midwifery	3	1	1	1	2	1	6	8	7	3	8	35	II	2	6.5	6	4	3.5	4	18	14	4	101	36	65	18
1388	1307	IM40	18.12.19	1	2	5	1	Midwifery	3	1	1	1	2	1	5	9	5	2	8	31	I	1	6	5	4.5	3.5	5	22	14	8	100	35	65	20
1389	1308	IM41	18.12.19	1	2	5	1	Midwifery	3	1	1	1	3	1	5	8	8	3	3	34	II	2	4.5	4	4	2	4.5	30	20	10	92	21	71	27
1390	1309	IM42	18.12.19	1	2	5	1	Midwifery	3	1	1	1	3	1	6	10	6	2	9	51	II	2	6.5	6.5	6.5	4	6.5	15	10	5	114	45	69	19
1391	1310	IM43	18.12.19	1	3	5	1	Midwifery	3	1	1	1	3	1	6	8	8	3	8	46	II	2	6	4.5	6.5	3	5	14	7	7	115	41	74	25
1392	1311	IM44	18.12.19	1	3	5	1	Midwifery	3	1	1	1	1	1	6	10	5	2	7	32	I	1	7	4.5	4.5	5	5	24	18	6	105	37	68	15
1393	1312	IM45	18.12.19	1	2	5	1	Midwifery	3	1	1	1	3	1	6	10	7	3	7	36	II	2	6.5	4.5	3	4.5	4.5	10	6	4	100	41	59	17
1394	1313	IM46	18.12.19	1	3	5	1	Midwifery	3	1	1	2	2	2	7	6	7	3	8	48	II	2	4	6	7	2	4.5	6	4	2	104	35	69	18
1395	1314	IM47	18.12.19	1	3	5	1	Midwifery	3	1	1	2	1	1	5	8	7	3	7	32	I	1	6.5	6.5	6	6	5	23	14	9	85	39	46	23
1396	1315	IM48	18.12.19	1	2	5	1	Midwifery	3	1	1	1	2	1	6	9	6	2	8	43	II	2	6.5	5.5	7	6	5.5	16	13	3	105	45	60	17
1397	1316	IM49	18.12.19	1	2	5	1	Midwifery	3	1	1	1	2	1	6	8	9	3	10	51	II	2	4.5	6	6	3	6.5	14	10	4	95	40	55	19
1398	1317	IM50	17.01.20	1	2	2	1	Midwifery	3	1	1	1	2	1	5	9	2	1	2	18	I	1	4	4	1.5	1	3.5	23	15	8	88	25	63	31
1399	1318	IM51	18.12.19	1	2	2	1	Midwifery	3	1	1	2	2	1	6	8	9	3	7	40	II	2	6.5	4.5	4	3.5	4.5	21	14	7	99	39	60	25
1400	1319	IM52	18.12.19	1	2	5	1	Midwifery	3	1	1	1	2	1	6	9	5	2	7	44	II	2	6.5	6	6	3.5	5	12	9	3	80	29	51	22
1401	1320	IM53	17.01.19	1	2	2	1	Midwifery	3	1	1	2	2	2	6	10	9	3	7	42	II	2	4.5	6	3.5	3	5	9	5	4	102	30	72	22
1402	1321	IM54	22.11.19	1	1	1	1	Nursing	4	1	1	1	2	2	6	10	7	3	5	30	I	1	5	5	5	5	6	22	16	6	74	26	48	30
1403	1322	IM55	16.12.19	1	1	2	1	Nursing	4	1	1	1	2	1	6	8	7	3	7	39	II	2	5.5	5.5	6.5	4.5	5	16	12	4	86	30	56	20
1404	1323	IM56	16.12.19	1	1	2	1	Nursing	4	1	1	1	2	1	5	8	5	2	3	28	I	1	5.5	5.5	3.5	3.5	4.5	18	10	8	94	34	60	32
1405	1324	IM57	16.12.19	1	1	2	1	Nursing	4	1	1	1	3	2	4	4	10	3	4	31	I	1	3	6	7	2	3	22	15	7	120	46	74	19
1406	1325	IM58	20.12.19	1	2	2	1	Nursing	4	1	1	1	3	2	5	9	6	2	5	49	II	2	5	6	7	1.5	4	18	14	4	129	54	75	16
1407	1326	IM59	16.12.19	1	1	2	1	Nursing	4	1	1	1	2	2	10	7	5	2	7	27	I	1	2.5	1	7	1.5	1.5	16	12	4	39	13	26	30
1408	1327	IM60	16.12.19	1	1	2	1	Nursing	4	1	1	1	2	2	6	10	4	2	5	34	II	2	5.5	3.5	2.5	6.5	3	21	14	7	79	24	55	29
1409	1328	IM61	16.12.19	1	1	2	1	Nursing	4	1	1	1	2	1	4	7	10	3	6	28	I	1	6.5	5	7	5	5	32	21	11	74	35	39	18
1410	1329	IM62	16.12.19	1	1	2	1	Nursing	4	1	1	1	3	2	6	9	6	2	7	51	II	2	4	7	7	1.5	4	33	21	12	124	45	79	35
1411	1330	IM63	16.12.19	1	1	2	1	Nursing	4	1	1	1	2	2	8	7	2	1	5	40	II	2	1	5.5	6	1.5	4.5	21	13	8	87	22	65	34
1412	1331	IM64	16.12.19	1	1	2	1	Nursing	4	1	1	1	2	1	5	10	6	2	4	56	IIII	3	5	7	6.5	4	5	12	7	5	102	42	65	23
1413	1332	IM65	16.12.19	1	1	2	1	Nursing	4	1	1	1	2	2	7	9	9	3	7	35	II	2	4.5	4	7	2	4.5	10	7	3	75	25	50	30
1414	1333	IM66	16.12.19	1	2	2	1	Nursing	4	1	1	1	2	1	6	9	4	2	4	40	II	2	4	6.5	4.5	2.5	4	21	16	6	85	34	51	32
1415	1334	IM67	16.12.19	1	1	2	1	Nursing	4	1	1	1	2	2	7	6	5	2	5	28	I	1	5.5	5	5	2.5	4.5	17	9	8	84	23	61	25
1416	1335	IM68	16.12.19	1	1	2	1	Nursing	4	1	1	1	2	2	6	10	5	2	5	46	II	2	6	5.5	5.5	5	3.5	13	6	7	108	35	73	21
1417	1336	IM69	16.12.19	1	1	2	1	Nursing	4	1	1	1	2	2	8	10	5	2	3	45	II	2	6	5	7	2.5	3.5	22	17	5	111	40	71	28
1418	1337	IM70	16.12.19	1	1	2	1	Nursing	4	1	1	1	2	1	7	8	4	2	7	44	II	2	4.5	6	6.5	4.5	3.5	16	8	8	115	44	71	12
1419	1338	IM71	16.12.19	1	2	2	1	Nursing	4	1	1	2	3	1		9	5	2	8	41	II	2	3.5	6	4	3	4.5	16	10	6	90	36	64	20
1420	1339	IM72	16.12.19	1	1	2	1	Nursing	4	1	1	1	2	2	5	8	5	2	7	54	IIII	3	6.5	5	6.5	6	4.5	11	9	2	117	48	69	14
1421	1340	IM73	16.12.19	1	2	2	1	Nursing	4	1	1	2	2	2	5	8	7	3	7	38	II	2	6.5	4.5	4.5	5.5	5.5	22	15	7	85	24	61	26
1422	1341	IM74	16.12.19	1	3	2	1	Nursing	4	1	1	1	3	2	6	7	5	2	6	39	II	2	4	4	5.5	3	6	23	15	8	80	26	54	27
1423	1342	IM75	16.12.19	1	1	2	1	Nursing	4	1	1	2	3	2	5	10	5	2	6	38	II	2	4	5.5	6.5	6	6.5	13	9	4	116	53	63	17
1424	1343	IM76	16.12.19	1	1	2	1	Nursing	4	1	1	2	2	2	6	8	9	3	8	28	I	1	5	6	6	4	3.5	18	12	6	95	35	60	22
1425	1344	IM77	16.12.19	1	1	2	1	Nursing	4	1	1	1	3	2	6	8	8	3	8	44	II	2	5	6	5.5	4	5	18	11	7	93	31	62	19
1426	1345	IM78	16.12.19	1	1	2	1	Nursing	4	1	1	1	2	1	7	8	5	2	4	38	II	2	6.5	5	6	3	4	33	21	12	105	40	65	29
1427	1346	IM79	16.12.19	1	1	2	1	Nursing	4	1	1	1	2	2	7	6	6	2	5	44	II	2	4.5	4.5	6	2	4	9	7	2	93	24	69	27
1428	1347	IM80	16.12.19	1	1	2	1	Nursing	4	1	1	1	2	1	6	8	8	3	8	36	II	2	4.5	4	6.5	1.5	4	14	10	4	88	33	55	23
1429	1348	IM81	16.12.19	1	1	2	1	Nursing	4	1	1	1	1	1	5	8	5	2	6	42	II	2	6.5	6.5	4.5	3	5.5	13	8	5	90	32	58	20
1430	1349	IM82	16.12.19	1	1	2	1	Nursing	4	1	1	1	2	2	7	10	8	3	8	52	IIII	3	7	7	6.5	6	4	16	10	6	113	32	81	7
1431	1350	IM83	16.12.19	1	1	2	1	Nursing	4	1	1	1	2	1	6	8	5	2	6	27	I	1	6	6	5	4	5	20	15	5	75	24	51	23
1432	1351	IM84	16.12.19	1	2	2	1	Nursing	4	1	1	1	3	1	7	10	5	2	7	54	IIII	3	5	4.5	6.5	2	4.5	14	8	6	94	30	64	24
1433	1352	IM85	16.12.19	1	1	2	1	Nursing	4	1	1	1	1	2	6	8	4	2	1	38	II	2	5	6	5	1	5	30	21	9	85	31	54	37
1434	1353	IM86	17.01.20	1	1	2	1	Midwifery	3	1	1	2	2	2	4	10	4	2	5	56	IIII	3	3	7	7	1	5	32	20	12	89	10	79	24
1435	1354	IM87	17.01.20	1	2	2	1	Midwifery	3	1	1	1	2	2	7	10	5	2	3	47	II	2	3.5	6.5	6.5	2	5	20	15	5	92	21	71	27
1436	1355	IM88	18.12.19	1	2	3	1	Midwifery	3	1	1	2	2	2	6	8	7	3	9	21	I	1	4	4	4	4	4	11	7	4	80	32	48	20
1437	1356	IM89	18.12.19	1	2	3	1	Midwifery	3	1	1	1	2	2	6	7	4	2	4	35	II	2	4	6.5	6	2	5.5	9	13	6	87	32	55	24
1438	1357	IM90	18.12.19	1	2	3	1	Midwifery	3	1	1	2	2	2	6	9	7	3	8	53	IIII	3	6.5	6.5	7	6	6.5	11	7	4	117	45	72	15
1439	1358	IM91	18.12.19	1	2	3	1	Midwifery	3	1	1	2	2	2	6	8	7	3	8	34	II	2	6	5	3.5	4	5.5	10	4	6	101	42	59	13
1440	1359	IM92	18.12.19	1	1	1	2	Pedagogy	5	2	1	1	3	2	7	10	4	2	5	52	IIII	3	6	6.5	5.5	3	4	18	14	4	111	41	70	21
1441	1360	IM93	18.12.19	1	2	3	1	Midwifery	3	1	1	1	2	2	5	10	2	1	1	44	II	2	4.5	6.5	1.5	1	4.5	33	21	12	80	36	44	32
1443	1361	IM95	18.12.19	1	2	3	1	Midwifery	3	1	1	2	2	2	7	10	3	1	3	41	II	2	4.5	5	3	3.5	4	20	12	8	90	32	58	14
1444	1362	IM96	18.12.19	1	2	3	1	Midwifery	3	1	1	1	2	2	7	8	7	3	5	40	II	2	6	5	4	5	4.5	19	12	7	110	44	66	17
1445	1363	IM97	18.12.19	1	2	3	1	Midwifery	3	1	1	2	3	2	6	7	5	2	4	51	II	2	6	5	6	3	4	16	10	6	78	31	47	16
1446	1364	IM98	18.12.19	1	3	3	1	Midwifery	3	1	1	1	3	2	6	5	6	2	4	33	II	2	5	3.5	4	3	5	16	11	5	82	33	49	21
1447	1365	IM99	18.12.19	1	2	3	1	Midwifery	3	1	1	2	3	1	8	8	10	3	10	15	I	1	7	3.5	6.5	7	4.5	4	2	2	98	52	46	7
1448	1366	IM100	18.12.19	1	2	3	1	Midwifery	3	1	1	1	2	1	6	7	5	2	4	57	IIII	3	5	5	3.5	2	5	26	15	11	104	27	77	29
1449	1367	IM101	18.12.19	1	2	3	1	Midwifery	3	1	1	1	3	2	8	7	6	2	7	44	II	2	5	6	6.5	4	4.5	10	6	4	98	37	61	15
1450	1368	IM102	18.12.19	1	2	3	1	Midwifery	3	1	1	2	2	2	3	2	1	1	1	12	I	1	1.5	5	6.5	1	4.5	23	20	3	52	18	34	35
1451	1369	IM103	18.12.19	1	2	3	1	Midwifery	3	1	1	1	2	1	6	10	4	2	5	40	II	2	4.5	5	4.5	1.5	6.5	11	7	4	96	31	65	24
1452	1370	IM104	18.12.19	1	2	3	1	Midwifery	3	1	1	2	3	2	6	10	8	3	9	51	II	2	6.5	7	5.5	4.5	4.5	11	7	4	111	42	69	12
1453	1371	IM105	18.12.19	1	2	3	1	Midwifery	3	1	1	1	2	2	7	10	5	2	9	57	IIII	3	4	5	3.5	4	3	17	13	4	98	42	56	17
1454	1372	IM106	18.12.19	1	2	3	1	Midwifery	3	1	1	1	2	2	7	8	7	3	8	43	II	2	4	6	5	6.5	6	11	7	4	105	42	63	13
1455	1373	IM107	18.12.19	1	2	3	1	Midwifery	3	1	1	1	2	2	6	10	6	2	7	49	II	2	6	7	7	3	3.5	24	19	5	120	37	83	27
1456	1374	IM108	19.12.19	1	2	3	1	Midwifery	3	1	1	1	2	2	9	10	5	2	7	47	II	2	5	6	6	3.5	6	7	4	3	112	45	65	8
1457	1375	IM109	19.12.19	1	2	3	1	Midwifery	3	1	1	1	2	2	7	10	5	2	4	44	II	2	6	5	7	3	5	13	9	4	117	41	76	27
1458	1376	IM110	19.12.19	1	3	3	1	Midwifery	3	1	1	2	3	1	5	9	7	3	7	36	II	2	6	6	3	3	5	21	16	5	95	29	66	25
1459	1377	IM111	17.01.20	1	2	2	1	Midwifery	3	1	1	1	2	2	8	9	3	1	3	46	II	2	3.5	6	5.5	1	4	26	17	9	77	20	57	25
1460	1378	IM112	17.01.20	1	1	2	1	Midwifery	3	1	1	1	1	2	7	7	6	2	6	45	II	2	6	5.5	5	2.5	4.5	10	8	2	90	36	54	17
1461	1379	IM113	17.01.20	1	1	2	1	Midwifery	3	1	1	1	2	2	6	8	5	2	6	38	II	2	5	6.5	5	3.5	3	23	16	7	100	34	66	20
1462	1380	IM114	17.01.20	1	1	2	1	Midwifery	3	1	1	1	2	2	3	8	4	2	5	41	II	2	6	6.5	5.5	3	5	22	16	6	102	45	57	18
1463	1381	IM115	17.01.20	1	2	2	1	Midwifery	3	1	1	1	2	2	7	7	6	2	6	29	I	1	5	3	7	4.5	3	16	13	3	102	41	61	21
1464	1382	IM116	17.01.20	1	2	2	1	Midwifery	3	1	1	2	2	1	6	9	5	2	7	40	II	2	6	6	6.5	5	4	23	15	8	88	28	60	23
1465	1383	IM117	17.01.20	1	1	2	1	Midwifery	3	1	1	1	2	1	8	8	6	2	8	27	I	1	4.5	6.5	6	3.5	4	27	17	10	80	29	51	24
1466	1384	IM118	17.01.20	1	2	2	1	Midwifery	3	1	1	2	2	1	5	10	7	3	5	39	II	2	6	5	4.5	3.5	4.5	22	15	7	93	38	55	33
1467	1385	IM119	15.01.20	1	2	2	1	Midwifery	3	1	1	1	3	2	6	7	5	2	5	47	II	2	6	5	4.5	4.5	5	30	20	10	101	31	70	29
1468	1386	IM120	17.01.20	1	2	2	1	Midwifery	3	1	1	1	2	1	5	9	8	3	7	53	IIII	3	6	7	6.5	3	5	20	13	7	107	38	69	27
1469	1387	IM121	17.12.19	1	2	4	1	Midwifery	3	1	1	2	3	2	9	8	5	2	8	54	IIII	3	7	6	6.5	4	6	10	7	3	103	44	59	10
1470	1388	IM122	17.01.20	1	2	2	1	Midwifery	3	1	1	2	2	1	5	10	5	2	8	38	II	2	6.5	6	4	5	5.5	23	14	9	91	41	50	17
1471	1389	IM123	17.01.20	1	1	2	1	Midwifery	3	1	1	1	2	1	6	7	9	3	7	45	II	2	6.5	6.5	6.5	5	5.5	15	11	4	86	32	54	21
1472	1390	IM124	17.12.19	1	1	2	1	Midwifery	3	1	1	2	3	2	6	10	3	1	7	38	II	2	6	6.5	6.5	4.5	6	15	9	6	98	29	69	18
1473	1391	IM125	17.01.20	1	3	2	1	Midwifery	3	1	1	2	2	1	7	8	6	2	7	39	II	2	6.5	6	5.5	5	4.5	19	14	5	88	33	55	19
1474	1392	IM126	17.01.20	1	3	2	1	Midwifery	3	1	1	2	2	1	6	9	5	2	4	46	II	2	4	6	5	2	2.5	16	8	8	98	26	72	23
1475	1393	IM127	15.12.19	1	1	2	1	Midwifery	3	1	1	1	2	2	4	10	10	3	5	37	II	2	4.5	5	3.5	5	6	24	18	6	98	35	63	31
1476	1394	IM128	17.01.20	1	2	2	1	Midwifery	3	1	1	1	2	1	6	10	7	3	6	26	I	1	4	4	3	4	4	18	12	6	89	27	62	11
1477	1395	IM129	17.01.20	1	2	2	1	Midwifery	3	1	1	1	1	1	7	10	4	2	3	33	II	2	3	2	6.5	2.5	3	20	13	7	86	29	57	29
1478	1396	IM130	17.01.20	1	2	2	1	Midwifery	3	1	1	2	1	1	8	9	5	2	8	41	II	2	5.5	5	7	6.5	5	11	8	3	98	43	55	18
1479	1397	IM131	17.12.19	1	2	4	1	Midwifery	3	1	1	1	2	1	6	7	6	2	7	38	II	2	3.5	4.5	6	3.5	5	14	10	4	98	37	61	20
1480	1398	IM132	17.12.19	1	2	4	1	Midwifery	3	1	1	1	3	1	7	10	8	3	10	42	II	2	4.5	5.5	6	4	5	14	9	5	115	45	70	9
1481	1399	IM133	17.12.19	1	2	4	1	Midwifery	3	1	1	1	2	1	7	8	7	3	8	36	II	2	5.5	6.5	5	4	5	11	7	4	83	36	47	24
1482	1400	IM134	19.12.19	1	2	4	1	Midwifery	3	1	1	1	2	2	8	8	8	3	8	37	II	2	6	5	5	5.5	5.5	10	6	4	92	46	46	21
1483	1401	IM135	17.12.19	1	2	4	1	Midwifery	3	1	1	2	3	1	6	9	4	2	7	37	II	2	2	6	6	2	2.5	22	14	8	101	28	73	32
1484	1402	IM136	17.12.19	1	2	4	1	Midwifery	3	1	1	1	1	1	6	10	5	2	9	43	II	2	7	6	5	3	5.5	10	6	4	102	39	63	8
1485	1403	IM137	16.12.19	1	3	4	1	Nursing	4	1	1	2	3		6	8	8	3	8	26	I	1	5.5	3.5	5	4	3	20	15	5	84	29	55	19
1486	1404	IM138	17.12.19	1	2	4	1	Midwifery	3	1	1	2	3	1	6	8	6	2	8	31	I	1	5.5	5.5	6	6	6	13	7	6	101	38	63	18
1487	1405	IM139	17.12.19	1	2	4	1	Midwifery	3	1	1	1	2	2	8	8	5	2	10	42	II	2	2.5	6	7	2.5	2	11	7	4	107	43	64	7
1488	1406	IM140	17.12.19	1	2	4	1	Midwifery	3	1	1	2	3	1	6	10	6	2	10	41	II	2	6.5	6.5	6.5	5	5	13	8	5	116	43	73	12
1489	1407	IM141	17.12.19	1	2	4	1	Midwifery	3	1	1	2	3	1	6	9	3	1	3	34	II	2	2	4	7	1.5	5.5	21	15	6	99	29	70	31
1490	1408	IM142	14.12.19	1	1	2	1	Midwifery	3	1	1	1	2	1	6	8	5	2	8	53	IIII	3	7	6.5	7	5	5	7	5	2	105	41	64	10
1491	1409	IM143	12.12.19	1	1	2	1	Midwifery	3	1	1	1	2	1	6	9	5	2	8	48	II	2	6.5	6.5	5	4.5	5.5	14	9	5	105	41	64	23
1492	1410	IM144	15.12.19	1	1	2	1	Midwifery	3	1	1	2	2	2	6	7	5	2	5	29	I	1	3.5	5.5	6.5	3	3.5	18	13	5	82	30	52	22
1493	1411	IM145	14.12.19	1	1	2	1	Midwifery	3	1	1	1	1	2	6	8	6	2	9	41	II	2	6.5	6.5	6.5	3.5	4.5	16	10	6	110	29	71	18
1494	1412	IM146	13.12.19	1	1	2	1	Midwifery	3	1	1	1	1	2	7	8	8	3	8	42	II	2	6.5	6.5	7	6.5	5	10	8	2	112	46	66	22
1495	1413	IM147	13.12.19	1	1	2	1	Midwifery	3	1	1	1	2	2	6	9	5	2	9	55	IIII	3	4.5	4	5.5	2	3.5	17	11	6	116	41	75	22
1496	1414	IM148	13.12.19	1	1	2	1	Midwifery	3	1	1	1	2	1	6	6	6	2	8	40	II	2	5.5	6	6.5	2.5	5	12	8	4	105	39	66	28
1497	1415	IM149	14.12.19	1	1	2	1	Midwifery	3	1	1	1	2	2	6	8	5	2	5	49	II	2	5.5	6	6.5	4.5	4	17	9	8	108	39	69	24
1498	1416	IM150	17.12.19	1	1	2	1	Midwifery	3	1	1	1	2	2	6	9	2	1	2	35	II	2	2	4.5	4	1	2.5	19	14	5	65	24	41	28
1499	1417	IM151	17.12.19	1	2	2	1	Midwifery	3	1	1	1	2	1	7	9	8	3	9	48	II	2	6	6	4	5.5	5.5	17	13	4	98	41	57	20
1500	1418	IM152	28.01.20	1	2	1	1	Nursing	4	1	1	1	2	1	5	10	6	2	8	40	II	2	4.5	4.5	7	2.5	4	11	7	4	111	42	69	25
1501	1419	IM153	22.11.19	1	1	1	1	Nursing	4	1	1	2	3	2	5	10	7	3	8	42	II	2	6.5	5.5	5	4.5	4.5	12	8	4	123	51	42	20
1502	1420	IM154	22.11.19	1	1	1	1	Nursing	4	1	1	1	3	2	6	10	4	2	8	60	IIII	3	6.5	6	5	6	5.5	11	8	3	127	49	78	22
1503	1421	IM155	22.11.19	1	1	1	1	Nursing	4	1	1	1	3	2	6	9	9	3	10	51	II	2	7	6	7	7	5.5	15	13	2	104	48	56	12
1504	1422	IM156	22.11.19	1	1	1	1	Nursing	4	1	1	1	3	2	8	8	6	2	9	51	II	2	3.5	7	6.5	3	4	24	16	8	123	42	81	18
1505	1423	IM157	22.11.19	1	1	1	1	Nursing	4	1	1	2	2	2	4	10	1	1	1	60	IIII	3	2	6	6	1	4.5	31	19	12	94	17	77	35
1506	1424	IM158	22.11.19	1	1	1	1	Nursing	4	1	1	2	2	2	8	7	7	3	9	45	II	2	5.5	3.5	6.5	3	6.5	21	13	8	118	45	73	27
1507	1425	IM159	22.11.19	1	1	1	1	Nursing	4	1	1	1	1	2	6	8	3	1	4	54	IIII	3	4	6	3.5	1	5	20	17	3	79	13	66	35
1508	1426	IM160	22.11.19	1	1	1	1	Nursing	4	1	1	1	2	1	4	8	3	1	3	32	I	1	4	5	5.5	3.5	3.5	28	18	10	91	30	61	31
1509	1427	IM161	16.01.20	1	2	2	1	Midwifery	3	1	1	1	3	1	7	8	8	3	8	45	II	2	5	6.5	6	5.5	5	11	7	4	99	40	59	14
1510	1428	IM162	17.01.20	1	3	2	1	Midwifery	3	1	1	2	1	2	7	10	5	2	10	57	IIII	3	7	7	5	4	6.5	9	8	1	91	37	54	23
1511	1429	IM163	17.01.19	1	2	3	1	Nursing	4	1	1	1	2	1	6	8	6	2	3	56	IIII	3	3.5	7	4.5	1	5.5	27	18	9	104	25	79	28
1512	1430	IM164	19.11.19	1	1	1	1	Midwifery	3	1	1	1	1	1	5	7	5	2	9	49	II	2	7	5	7	6	5.5	10	9	1	116	46	70	16
1513	1431	IM165	19.11.19	1	3	1	1	Midwifery	3	1	1	2	1	1	6	10	5	2	3	63	IIII	3	5.5	3.5	1	2	7	33	21	12	115	33	10	27
1514	1432	IM166	19.11.19	1	1	1	1	Midwifery	3	1	1	1	2	2	6	9	4	2	7	45	II	2	4.5	7	6.5	3.5	5	18	14	4	113	36	77	20
1515	1433	IM167	19.11.19	1	1	1	1	Midwifery	3	1	1	1	1	2	7	10	6	2	6	43	II	2	5	6.5	7	2.5	5	24	18	6	109	44	65	23
1516	1434	IM168	19.11.19	1	2	1	1	Midwifery	3	1	1	1	3	1	7	10	7	3	7	51	II	2	6.5	6.5	5.5	5	5	30	21	9	104	36	68	28
1517	1435	IM169	19.11.19	1	1	1	1	Midwifery	3	1	1	2	2	2	6	8	5	2	7	39	II	2	6.5	6.5	6.5	5	5.5	12	8	4	100	39	61	16
1518	1436	IM170	19.11.19	1	1	1	1	Midwifery	3	1	1	1	1	2	6	10	10	3	7	35	II	2	5.5	5	5	3.5	7	27	16	11	99	28	71	16
1519	1437	IM171	17.12.19	1	2	4	1	Midwifery	3	1	1	1	1	1	7	7	6	2	7	30	I	1	4.5	5	5.5	4.5	3.5	17	13	4	70	31	39	18
1520	1438	IM172	17.12.19	1	2	4	1	Midwifery	3	1	1	1	2	1	7	8	5	2	4	39	II	2	6.5	5.5	4	5	6.5	14	9	5	89	36	53	18
1521	1439	IM173	17.12.19	1	2	4	1	Midwifery	3	1	1	1	2	1	10	10	10	3	10	35	II	2	6	4	5	3.5	3.5	7	4	3	70	43	27	17
1522	1440	IM174	17.12.19	1	2	4	1	Midwifery	3	1	1	1	2	1	7	7	5	2	7	39	II	2	4.5	7	6.5	2.5	5.5	14	10	4	80	32	48	21
1523	1441	IM175	17.12.19	1	2	4	1	Midwifery	3	1	1	2	2	1	6	9	6	2	6	32	I	1	6.5	6.5	6.5	5	4	21	14	7	75	27	48	27
1524	1442	IM176	17.11.19	1	2	4	1	Midwifery	3	1	1	1	3	1	6	7	3	1	4	27	I	1	4	4.5	4.5	3	5.5	21	13	8	79	32	47	25
1525	1443	IM177	17.12.19	1	2	4	1	Midwifery	3	1	1	1	1	2	8	8	2	1	3	46	II	2	4	4	1.5	1	6	13	9	4	80	8	72	31
1526	1444	IM178	17.12.19	1	2	4	1	Midwifery	3	1	1	1	3	1	5.5	10	4	2	3	63	IIII	3	6.5	6.5	7	1	6.5	13	8	5	132	48	84	27
1527	1445	IM179	17.12.19	1	2	4	1	Midwifery	3	1	1	1	3	2	8	8	5	2	4	45	II	2	6	6.5	5	2.5	4	12	7	5	98	31	67	24
1528	1446	IM180	19.11.19	1	1	1	1	Midwifery	3	1	1	2	2	1	5	9	4	2	5	46	II	2	5.5	5	4.5	3	3	23	16	8	88	22	66	25
1529	1447	IM181	19.11.19	1	1	1	1	Midwifery	3	1	1	1	2	1	4	10	2	1	8	56	IIII	3	7	6.5	6	2	3.5	29	18	11	93	39	54	31
1530	1448	IM182	19.11.19	1	1	1	1	Midwifery	3	1	1	1	2	2	5	9	7	3	6	48	II	2	7	6	6	4.5	4	13	18	5	115	41	74	25
1531	1449	IM183	19.11.19	1	1	1	1	Midwifery	3	1	1	2	2	2	6	8	8	3	6	29	I	1	7	4	7	3.5	5	19	15	4	77	26	51	30
1532	1450	IM184	19.11.19	1	1	1	1	Midwifery	3	1	1	1	2	2	5	7	6	2	7	39	II	2	6.5	6	6.5	5	4.5	27	21	6	120	48	72	19
1533	1451	IM185	19.11.19	1	2	1	1	Midwifery	3	1	1	2	3	2	5	7	4	2	4	50	II	2	3.5	5.5	4	2.5	4	27	18	9	104	39	65	26
1534	1452	IM186	19.11.19	1	1	1	1	Midwifery	3	1	1	1	2	2	8	8	3	1	3	42	II	2	1.5	4.5	6	1.5	1	31	21	10	78	20	58	23
1535	1453	IM187	19.11.19	1	1	1	1	Midwifery	3	1	1	1	3	2	5	8	6	2	8	56	IIII	3	6.5	5	5.5	4	6.5	18	12	6	114	40	74	12
1536	1454	IM188	19.11.19	1	1	1	1	Midwifery	3	1	1	2	1	1	8	9	4	2	4	25	I	1	5	3.5	3	3	2.5	23	15	8	78	23	55	26
1537	1455	IM189	19.11.19	1	1	1	1	Midwifery	3	1	1	2	2	2	5	8	8	3	8	32	I	1	6.5	5.5	6	6	5.5	30	19	11	113	42	71	17
1538	1456	IM190	17.12.19	1	2	4	1	Midwifery	3	1	1	1	2	1	4	8	7	3	8	44	II	2	6.5	5.5	5	4	5.5	16	11	5	103	44	59	12
1539	1457	IM191	17.12.19	1	2	4	1	Midwifery	3	1	1	1	1	2	6	9	2	1	8	51	II	2	4	7	6	4	4.5	17	12	5	105	37	68	25
1540	1458	IM192	17.12.19	1	2	4	1	Midwifery	3	1	1	2	3	2	6	7	5	2	5	43	II	2	5	4	3.5	2.5	4.5	13	8	5	87	29	58	29
1541	1459	IM193	17.12.19	1	2	1	1	Midwifery	3	1	1	2	3	1	7	10	8	3	8	42	II	2	4.5	6.5	6	2.5	4.5	19	15	4	113	46	67	20
1542	1460	IM194	17.12.19	1	2	4	1	Midwifery	3	1	1	1	3	2	6	10	5	2	7	66	IV	4	7	5	6.5	5.5	5.5	12	11	1	118	47	71	17
1543	1461	IM195	16.12.19	1	2	4	1	Nursing	4	1	1	1	2	1	6	9	10	3	10	54	IIII	3	4	4	4	2.5	4	9	9	0	120	41	19	19
1544	1462	IM196	16.12.19	1	2	4	1	Nursing	4	1	1	1	3	1	5	10	8	3	9	50	II	2	4	3.5	4.5	4	2.5	21	14	7	133	52	81	11
1545	1463	IM197	16.12.19	1	2	4	1	Nursing	4	1	1	1	3	1	6	9	6	2	9	44	II	2	7	6	5.5	5	4	31	21	10	103	36	67	18
1546	1464	IM198	16.12.19	1	2	4	1	Nursing	4	1	1	1	2	2	7	6	5	2	7	34	II	2	5.5	6	6	2	3.5	4	3	1	40	25	65	19
1547	1465	IM199	16.12.19	1	2	4	1	Nursing	4	1	1	2	1	2	8	10	3	1	4	21	I	1	3.5	6	6.5	1	3	14	10	4	72	24	48	31
1548	1466	IM200	16.12.19	1	2	4	1	Nursing	4	1	1	1	2	2	6	10	5	2	5	39	II	2	4	3.5	3.5	4.5	5.5	22	15	7	101	42	59	26
1549	1467	IM201	16.12.19	1	2	4	1	Nursing	4	1	1	1	3	1	6	8	6	2	7	39	II	2	4	6	4.5	3	5	15	10	5	96	36	60	13
1550	1468	IM202	16.12.19	1	2	4	1	Nursing	4	1	1	1	2	2	6	9	7	3	8	39	II	2	5.5	6.5	6.5	5.5	6.5	7	4	3	123	49	74	7
1551	1469	IM203	16.12.19	1	2	4	1	Nursing	4	1	1	1	2	2	7	8	7	3	8	18	I	1	6.5	4.5	5.5	4.5	6	24	14	10	71	27	44	16
1552	1470	IM204	16.12.19	1	2	4	1	Nursing	4	1	1	2	3	1	7	8	2	1	2	39	II	2	5.5	5	5.5	1.5	4.5	16	12	4	78	24	54	30
1553	1471	IM205	16.12.19	2	3	4	1	Nursing	4	1	1	2	3	1	5	9	6	2	7	31	I	1	6.5	2.5	4	3.5	4.5	18	13	5	95	40	55	25
1554	1472	IM206	16.12.19	1	3	4	1	Nursing	4	1	1	1	1	1	7	8	5	2	6	42	II	2	4.5	6.5	5.5	1.5	3	18	13	5	85	22	63	26
1555	1473	IM207	16.12.19	1	2	4	1	Nursing	4	1	1	1	3	1	6	9	7	3	7	46	II	2	7	4	6.5	4	4.5	24	16	8	118	43	75	24
1556	1474	IM208	16.12.19	1	2	4	1	Nursing	4	1	1	1	3	1	7	10	7	3	9	53	IIII	3	6.5	6	7	6.5	5	9	6	3	124	44	80	13
1557	1475	IM209	16.12.19	1	2	4	1	Nursing	4	1	1	1	2	1	6	8	7	3	9	44	II	2	6	5	4.5	6	6	12	8	4	96	38	58	21
1558	1476	IM210	16.12.19	1	2	4	1	Nursing	4	1	1	1	3	1	6	10	7	3	7	53	IIII	3	4.5	5.5	6	4	5.5	17	12	5	105	40	65	18
1559	1477	IM211	16.12.19	1	2	4	1	Nursing	4	1	1	1	3	1	6	9	3	1	8	45	II	2	4.5	7	7	2.5	4.5	16	8	8	97	36	61	19
1560	1478	IM212	10.12.19	2	3	4	1	Nursing	4	1	1	2	3	1	6	8	8	3	8	43	II	2	4	6.5	7	3.5	3.5	15	11	4	105	48	57	18
1561	1479	IM213	16.12.19	1	2	4	1	Nursing	4	1	1	1	2	1	6	10	7	3	6	57	IIII	3	7	6	6.5	4.5	6.5	18	12	6	126	48	78	21
1562	1480	IM214	16.12.19	1	2	4	1	Nursing	4	1	1	1	2	2	7	8	7	3	7	35	II	2	5.5	6	5	3.5	4	11	7	4	93	32	61	18
1563	1481	IM215	16.12.19	1	2	4	1	Nursing	4	1	1	1	3	1	5	10	7	3	9	62	IIII	3	6	6.5	6.5	3	4.5	17	11	6	127	41	86	20
1564	1482	IM216	16.12.19	2	2	4	1	Nursing	4	1	1	1	2	2	5	4	10	3	2	15	I	1	4	4.5	4.5	3.5	4.5	12	7	5	104	25	79	21
1565	1483	IM217	16.12.19	1	2	4	1	Nursing	4	1	1	1	3	2	7	9	7	3	8	49	II	2	4.5	6	7	5	4.5	11	7	4	102	40	62	10
1566	1484	IM218	16.12.19	1	2	4	1	Nursing	4	1	1	1	1	2	8	9	5	2	7	50	II	2	5.5	7	6	3.5	5	12	8	4	122	47	75	6
1567	1485	IM219	16.12.19	1	2	4	1	Nursing	4	1	1	1	2	2	6	10	5	2	9	49	II	2	7	6	6	3	5.5	18	12	6	112	34	78	16
1568	1486	IM220	16.12.19	1	2	4	1	Nursing	4	1	1	1	3	1	6	10	8	3	7	41	II	2	6.5	6.5	6	6.5	4.5	10	7	3	77	30	47	15
1569	1487	IM221	16.12.19	1	2	4	1	Nursing	4	1	1	1	2	2	7	8	8	3	8	45	II	2	6.5	5.5	6.5	5.5	5	16	10	6	94	38	56	19
1570	1488	IM222	16.12.19	1	2	1	1	Nursing	4	1	1	2	3	2	5	10	10	3	10	58	IIII	3	7	5.5	5.5	5.5	6.5	16	11	5	100	41	59	17
1571	1489	IM223	16.12.19	2	2	4	1	Nursing	4	1	1	1	1	1	6	8	6	2	6	34	II	2	5.5	4.5	5.5	2	5	24	15	9	84	28	56	26
1572	1490	IM224	16.12.19	1	2	4	1	Nursing	4	1	1	1	3	2	6	10	9	3	9	55	IIII	3	7	4	6.5	2.5	6.5	15	8	7	95	35	60	270
1573	1491	IM225	16.12.19	1	2	4	1	Nursing	4	1	1	1	3	2	8	10	3	1	3	33	II	2	4	4.5	5	2	4	19	12	7	76	20	56	35
1574	1492	IM226	16.12.19	1	2	4	1	Nursing	4	1	1	1	1	2	7	9	6	2	7	33	II	2	3.5	6	6.5	2.5	4	12	11	1	85	22	63	16
1575	1493	IM227	16.12.19	1	2	4	1	Nursing	4	1	1	2	3	1	7	8	8	3	8	42	II	2	7	4	6.5	2.5	5.5	22	12	10	110	37	73	31
1576	1494	IM228	16.12.19	1	2	1	1	Nursing	4	1	1	1	1	2	6	9	3	1	3	48	II	2	6.5	6.5	2.5	1	6	22	16	6	85	26	59	29
1577	1495	IM229	16.12.19	1	2	1	1	Nursing	4	1	1	1	2	2	6	10	5	2	8	45	II	2	6	4.5	6.5	5.5	4	7	5	2	112	46	66	8
1578	1496	IM230	16.12.19	1	2	4	1	Nursing	4	1	1	2	3	2	5	9	6	2	7	36	II	2	2.5	6	2	5	4.5	10	7	3	112	36	76	16
1579	1497	IM231	16.12.19	1	3	4	1	Nursing	4	1	1	1	2	1	8	8	7	3	7	39	II	2	7	5.5	4	5.5	5	13	10	3	94	33	61	18
1580	1498	IM232	16.12.19	1	2	4	1	Nursing	4	1	1	1	2	2	6	7	9	3	9	36	II	2	4.5	6	6.5	3	4	17	13	4	92	36	56	19
1581	1499	IM233	16.12.19	1	2	4	1	Nursing	4	1	1	1	2	2	6	9	3	1	4	46	II	2	6	6.5	6.5	2	3.5	21	14	7	82	23	59	31
1582	1500	IM234	16.12.19	1	2	4	1	Nursing	4	1	1	1	3	1	4	10	5	2	10	53	IIII	3	6	6.5	7	6	6.5	14	9	5	79	28	51	18
1583	1501	IM235	17.12.19	1	2	4	1	Nursing	4	1	1	1	2	1	6	7	8	3	7	41	II	2	7	6.5	6.5	6.5	4.5	10	7	3	112	40	72	14
1584	1502	IM236	17.12.19	1	2	4	1	Nursing	4	1	1	2	3	2	7	8	5	2	6	44	II	2	4	6	5.5	2	6	18	12	6	103	38	65	27
1585	1503	IM237	16.12.19	1	3	4	1	Nursing	4	1	1	1	3	1	6	9	7	3	8	53	IIII	3	7	7	6.5	6.5	6	23	13	10	102	37	65	19
1586	1504	IM238	16.12.19	1	2	4	1	Nursing	4	1	1	2	3	1	6	8	5	2	8	45	II	2	6.5	7	6	3	4.5	21	13	8	103	36	67	17
1587	1505	IM239	16.12.19	1	2	4	1	Nursing	4	1	1	2	3	1	5	7	3	1	3	36	II	2	5.5	4.5	6.5	1.5	5.5	23	12	11	123	42	82	25
1588	1506	IM240	16.12.19	1	2	4	1	Nursing	4	1	1	2	2	2	4	8	5	2	5	42	II	2	3.5	4	5.5	3.5	4.5	21	14	7	93	35	58	22
1589	1507	IM241	16.12.19	1	2	4	1	Nursing	4	1	1	1	3	1	4	10	8	3	10	38	II	2	6.5	5.5	5.5	4	4.4	18	11	7	96	33	62	21
1590	1508	IM242	16.12.19	1	2	4	1	Nursing	4	1	1	2	2	1	5	6	7	3	8	49	II	2	7	6.5	6.5	3	6.5	25	19	6	116	49	67	26
1591	1509	IM243	16.12.19.	1	2	4	1	Nursing	4	1	1	1	2	2	6	8	5	2	5	34	II	2	5	4	5	3	4.5	31	21	10	83	27	56	31
1592	1510	IM244	28.01.20	1	2	3	1	Nursing	4	1	1	1	3	2	7	10	6	2	6	43	II	2	6	6.5	6.5	1.5	4.5	22	13	9	75	18	57	34
1593	1511	IM245	28.01.20	1	2	3	1	Nursing	4	1	1	2	2	1	7	10	5	2	8	43	II	2	7	5	5	4.5	5	14	8	6	101	34	67	16
1594	1512	IM246	28.01.20	2	2	3	1	Nursing	4	1	1	2	2	2	8	10	10	3	9	46	II	2	5	7	5.5	4	5	11	7	4	128	46	82	10
1595	1513	IM247	28.01.20	1	2	3	1	Nursing	4	1	1	1	2	2	5	8	7	3	9	52	IIII	3	6.5	5.5	7	4	4	19	14	5	120	46	74	23
1596	1514	IM248	28.01.20	1	2	3	1	Nursing	4	1	1	1	2	1	6	9	7	3	8	38	II	2	6.5	6	5	4	6	19	14	5	104	32	72	22
1597	1515	IM249	28.01.19	1	3	3	1	Nursing	4	1	1	2	2	1	7	10	5	2	8	57	IIII	3	7	4	6	6	6.5	11	7	4	99	38	61	13
1598	1516	IM250	28.01.20	1	2	3	1	Nursing	4	1	1	1	3	2	5	9	6	2	4	22	I	1	3.5	5	6.5	3	6.5	19	11	8	89	27	62	25
1599	1517	IM251	28.01.20	1	2	3	1	Nursing	4	1	1	2	2	1	6	10	3	1	4	45	II	2	5	6	4.5	3	2	13	8	5	86	20	66	23
1600	1518	IM252	28.01.20	1	2	3	1	Nursing	4	1	1	1	2	2	7	8	8	3	7	52	IIII	3	7	5	6.5	4.5	6.5	16	12	4	108	38	70	11
1601	1519	IM253	28.01.20	1	2	3	1	Nursing	4	1	1	1	2	2	7	10	8	3	9	32	I	1	6.5	6	7	5	6.5	7	2	5	93	30	63	21
1602	1520	IM254	28.01.20	2	3	3	1	Nursing	4	1	1	2	2	2	7	7	5	2	6	48	II	2	5	6.5	5	3.5	4.5	11	7	4	92	34	58	18
1603	1521	IM255	28.01.20	1	3	3	1	Nursing	4	1	1	2	2	1	7	10	5	2	9	39	II	2	4	6.5	4	1.5	4.5	20	14	6	96	39	57	16
1604	1522	IM256	28.01.20	1	2	3	1	Nursing	4	1	1	1	2	1	8	10	6	2	7	53	IIII	3	6.5	7	4.5	6	5.5	13	8	5	101	30	71	3
1605	1523	IM257	28.01.20	1	2	3	1	Nursing	4	1	1	1	2	1	7	9	8	3	7	51	II	2	5	6.5	6.5	3.5	5.5	14	9	5	113	35	78	18
1606	1524	IM258	28.01.20	1	2	3	1	Nursing	4	1	1	1	2	2	4	7	3	1	3	26	I	1	4.5	6	2	2	6	27	21	6	88	24	64	32
1607	1525	IM259	28.01.20	1	2	3	1	Nursing	4	1	1	1	3	2	6	8	6	2	7	26	I	1	2.5	4	6.5	4.5	2.5	16	10	6	86	30	56	13
1608	1526	IM260	11.12.19	1	2	3	1	Nursing	4	1	1	1	2	2	8	10	5	2	9	38	II	2	6	7	6.5	2.5	5	11	7	4	102	34	68	17
1609	1527	IM261	18.12.19	2	2	3	1	Nursing	4	1	1	1	2	1	7	6	3	1	6	35	II	2	4	4	3.5	2.5	5.5	1	0	1	109	41	68	17
1610	1528	IM262	18.12.19	1	2	3	1	Nursing	4	1	1	2	3	2	6	6	3	1	3	34	II	2	4.5	0.5	3	2.5	5	21	14	7	116	43	73	12
1611	1529	IM263	18.12.19	1	2	3	1	Nursing	4	1	1	1	2	2	7	7	5	2	6	33	II	2	4	4	3.5	2.5	4.5	13	7	6	106	37	69	12
1612	1530	IM264	19.12.19	1	2	3	1	Nursing	4	1	1	1	3	1	6	8	8	3	8	21	I	1	4	3.5	3	3	4	12	11	1	81	35	46	21
1613	1531	IM265	18.12.19	2	3	3	1	Nursing	4	1	1	2	2	2	7	7	7	3	6	23	I	1	3.5	3.5	4	3.5	5	20	13	7	81	34	47	22
1614	1532	IM266	19.12.19	1	2	3	1	Nursing	4	1	1	1	1	2	8	8	8	3	8	29	I	1	6.5	6.5	6.5	5	4	11	7	4	77	32	45	24
1615	1533	IM267	19.12.19	1	3	3	1	Nursing	4	1	1	2	3	1	4	8	6	2	7	45	II	2	6	3	6.5	2	6	17	7	10	102	32	70	34
1616	1534	IM268	19.12.19	2	3	3	1	Nursing	4	1	1	1	2	1	5	8	7	3	4	32	I	1	3.5	2.5	3.5	1.5	7	20	16	4	125	44	81	28
1617	1535	IM269	28.01.20	1	2	3	1	Nursing	4	1	1	1	2	2	9	6	9	3	10	35	II	2	6	4.5	4.5	5	4	3	2	1	76	31	45	10
1618	1536	IM270	28.01.20	1	2	3	1	Nursing	4	1	1	2	2	1	6	9	5	2	8	45	II	2	4	6	6	4.5	4	14	9	5	98	41	57	19
1619	1537	IM271	28.01.20	1	2	3	1	Nursing	4	1	1	1	2	2	7	10	7	3	6	55	IIII	3	4	6	7	1	5	31	20	11	80	32	48	16
1620	1538	IM272	28.01.20	1	2	3	1	Nursing	4	1	1	1	3	2	7	5	5	2	6	20	I	1	4.5	3	5.5	1.5	3.5	17	13	4	125	41	84	27
1621	1539	IM273	28.01.20	1	2	3	1	Nursing	4	1	1	1	3	1	6	8	5	2	8	50	II	2	6	6	6.5	2	7	19	15	4	90	31	59	29
1622	1540	IM274	28.01.20	1	2	3	1	Nursing	4	1	1	1	3	2	6	8	8	3	6	25	I	1	4	6	4	3.5	3	20	13	7	74	38	36	30
1623	1541	IM275	28.01.20	1	2	3	1	Nursing	4	1	1	2	2	1	6	10	5	2	6	51	II	2	6.5	4	7	1.5	3.5	17	9	8	117	41	76	13
1624	1542	IM276	28.01.20	1	2	3	1	Nursing	4	1	1	1	3	1	5	8	8	3	8	40	II	2	6.5	5.5	5.5	2	6	18	13	5	104	39	65	20
1625	1543	IM277	03.12.19	1	2	3	1	Nursing	4	1	1	2	2	2	4	8	4	2	4	45	II	2	2	6	6	2.5	6.5	24	17	17	104	39	65	28
1626	1544	IM278	03.12.19	1	2	3	1	Nursing	4	1	1	2	3	2	6	10	8	3	9	60	IIII	3	6.5	7	7	3	6.5	14	7	7	136	53	83	9
1627	1545	IM279	10.12.19	1	2	3	1	Nursing	4	1	1	1	2	1	6	10	8	3	8	43	II	2	5.5	6	7	4	5	14	9	5	122	41	81	11
1628	1546	IM280	10.12.19.	1	2	3	1	Nursing	4	1	1	1	3	1	6	9	6	2	7	45	II	2	5	6.5	7	3	4	5	3	2	126	49	77	23
1629	1547	IM281	10.12.19	1	2	3	1	Nursing	4	1	1	2	2	1	6	8	8	3	8	32	I	1	6.5	4.5	6.5	6	5	17	13	4	104	43	61	8
1630	1548	IM282	10.12.19	1	2	3	1	Nursing	4	1	1	1	2	1	6	8	9	3	8	48	II	2	7	5	4.5	6	4.5	14	9	5	109	41	60	14
1631	1549	IM283	10.12.19	2	2	3	1	Nursing	4	1	1	2	3	2	7	6	9	3	9	35	II	2	4	5	3.5	3	5	12	9	3	118	46	72	13
1632	1550	IM284	10.12.19	1	3	3	1	Nursing	4	1	1	2	3	1	6	10	6	2	9	42	II	2	6	6	6.5	5.5	4	10	9	1	104	45	59	17
1633	1551	IM285	10.12.19	1	2	3	1	Nursing	4	1	1	1	3	1	5	6	8	3	8	33	II	2	5	4.5	6.5	3	4.5	17	12	5	93	39	54	26
1634	1552	IM286	04.12.19	1	2	3	1	Nursing	4	1	1	2	2	1	6	9	7	3	9	44	II	2	6	6	5.5	6	5	11	7	4	98	48	50	15
1635	1553	IM287	04.12.19	2	2	3	1	Nursing	4	1	1	1	3	2	7	9	10	3	10	57	IIII	3	6	6.5	6	6.5	6.5	11	7	4	119	48	71	9
1636	1554	IM288	04.12.19	1	2	3	1	Nursing	4	1	1	2	2	1	7	9	5	2	7	47	II	2	4	7	6.5	2.5	5.5	15	11	4	105	34	71	15
1637	1555	IM289	04.12.19	1	2	3	1	Nursing	4	1	1	1	2	2	9	7	8	3	8	42	II	2	6	6.5	5	3.5	4	18	13	5	106	44	62	17
1638	1556	IM290	03.12.19	1	2	3	1	Nursing	4	1	1	1	2	1	7	10	7	3	7	53	IIII	3	6.5	7	6.5	2.5	6	13	9	4	113	42	71	19
1639	1557	IM291	03.12.19	2	2	3	1	Nursing	4	1	1	1	2	1	8	10	5	2	8	55	IIII	3	6.5	6	7	3	4.5	8	5	3	88	35	53
1640	1558	IM292	03.12.19	1	2	3	1	Nursing	4	1	1	1	2	1	7	8	5	2	7	49	II	2	4.5	4	4	2	6.5	14	10	4	117	47	70	20
1641	1559	IM293	03.12.19	1	2	3	1	Nursing	4	1	1	1	3	2	9	8	5	2	6	31	I	1	5.5	6	6.5	5	5	13	9	4	99	37	62	19
1642	1560	IM294	03.12.19	1	2	3	1	Nursing	4	1	1	1	3	1	7	10	5	2	10	52	IIII	3	7	7	6.5	6.5	6.5	10	6	4	132	52	80	7
1643	1561	IM295	03.12.19	1	2	3	1	Nursing	4	1	1	1	3	1	7	10	8	3	9	60	IIII	3	7	7	3.5	2.5	7	24	13	11	115	40	75	18
1644	1562	IM296	22.11.19	1	1	1	1	Nursing	4	1	1	1	2	1	5	10	2	1	6	48	II	2	5	6.5	6	3	4.5	24	15	9	119	42	75	24
1645	1563	IM297	22.11.19	1	1	1	1	Nursing	4	1	1	1	3	2	6	10	2	1	7	64	IV	4	3.5	7	6	2	5.5	24	16	8	111	39	72	24
1646	1564	IM298	22.11.19	1	1	1	1	Nursing	4	1	1	1	2	2	6	10	8	3	10	52	IIII	3	7	5	6.5	6	4	11	7	4	109	49	60	13
1647	1565	IM299	22.11.19	1	1	1	1	Nursing	4	1	1	2	2	2	5	10	6	2	6	63	IIII	3	6.5	7	6	3.5	6.5	13	11	2	119	48	71	16
1648	1566	IM300	22.11.19	1	1	1	1	Nursing	4	1	1	1	3	2	6	8	3	1	4	24	I	1	1.5	6.5	4.5	3.5	4.5	20	16	4	90	35	55	27
1649	1567	IM301	22.11.19	1	1	1	1	Nursing	4	1	1	1	2	2	5	8	4	2	4	37	II	2	4	6	4.5	1.5	4.5	21	16	5	86	30	56	27
1650	1568	IM302	22.11.19	1	1	1	1	Nursing	4	1	1	1	3	1	5	10	5	2	8	59	IIII	3	6	7	6.5	2	5.5	22	17	5	114	31	83	22
1651	1569	IM303	22.11.19	1	1	1	1	Nursing	4	1	1	2	2	2	5	10	5	2	7	40	II	2	5	6	5.5	3.5	5	12	9	3	112	42	70	14
1652	1570	IM304	22.11.19	1	1	1	1	Nursing	4	1	1	2	2	1	7	10	6	2	7	56	IIII	3	7	5.5	6.5	3.5	4.5	17	11	6	104	40	64	24
1653	1571	IM305	22.11.19	1	1	1	1	Nursing	4	1	1	2	2	2	6	9	7	3	8	35	II	2	6.5	4	5	6	3.5	19	14	5	106	35	71	18
1654	1572	IM306	22.11.19	1	1	1	1	Nursing	4	1	1	2	2	2	8	10	5	2	9	55	IIII	3	6.5	7	6	4	5	17	11	6	102	30	72	23
1655	1573	IM307	22.11.19	1	1	1	1	Nursing	4	1	1	1	2	2	6	9	3	1	5	53	IIII	3	4.5	6.5	4.5	2.5	5.5	22	17	5	98	36	62	22
1656	1574	IM308	22.11.19	1	1	1	1	Nursing	4	1	1	1	2	2	6	7	6	2	8	49	II	2	6	6.5	6	3.5	6	10	8	2	125	49	76	9
1657	1575	IM309	22.11.19	1	1	1	1	Nursing	4	1	1	1	3	2	5	10	6	2	9	51	II	2	6	4	6	4	7	27	17	10	120	48	72	28
1658	1576	IM310	22.11.19	1	1	1	1	Nursing	4	1	1	2	3	2	5	8	5	2	5	60	IIII	3	6	6	4	1.5	7	21	13	8	129	46	83	17
1659	1577	IM311	22.11.19	1	1	1	1	Nursing	4	1	1	1	2	2	7	7	5	2	6	46	II	2	5	5	6.5	3	4	20	15	5	96	41	55	33
1660	1578	IM312	22.11.19	1	1	1	1	Nursing	4	1	1	2	3	2	6	9	6	2	6	53	IIII	3	4	5	7	1.5	4.5	28	20	8	124	43	81	29
1661	1579	IM313	22.11.19	1	1	1	1	Nursing	4	1	1	1	2	1	7	7	8	3	8	39	II	2	6	5	6	6	5.5	15	11	4	95	39	56	20
1662	1580	IM314	22.11.19	1	1	1	1	Nursing	4	1	1	1	2	2	8	10	10	3	1	46	II	2	6.5	6	4	3	4	28	21	7	105	29	76	30
1663	1581	IM315	22.11.19	1	1	1	1	Nursing	4	1	1	1	2	2	7	8	6	2	7	41	II	2	3.5	6	6.5	3	4.5	20	14	6	97	32	65	24
1664	1582	IM316	22.11.19	1	1	1	1	Nursing	4	1	1	2	3	2	4	8	5	2	4	43	II	2	5	6.5	6.5	3	5	20	15	5	113	42	71	23
1665	1583	IM317	22.11.19	1	1	1	1	Nursing	4	1	1	1	3	2	6	10	5	2	7	51	II	2	6.5	7	6.5	4	6.5	17	13	4	123	47	76	22
1666	1584	IM318	22.11.19	1	1	1	1	Nursing	4	1	1	1	3	2	5	8	7	3	8	45	II	2	7	6.5	6.5	2.5	4	17	12	5	85	28	57	16
1667	1585	IM319	22.11.19	1	1	1	1	Nursing	4	1	1	1	2	2	6	7	6	2	6	40	II	2	6	6	5.5	2	6	18	10	8	89	35	54	29
1668	1586	IM320	22.11.19	1	1	1	1	Nursing	4	1	1	1	2	2	6	10	2	1	8	48	II	2	7	6	5.5	4	4.5	9	6	3	103	39	64	15
1669	1587	IM321	22.11.19	1	1	1	1	Nursing	4	1	1	2	2	2	8	8	8	3	10	63	IIII	3	7	7	5.5	1.5	6.5	8	6	2	124	52	72	17
1670	1588	IM322	22.11.19	1	1	1	1	Nursing	4	1	1	2	2	2	7	9	5	2	5	47	II	2	6	6.5	7	4	6.5	24	17	7	119	53	66	22
1671	1589	IM323	22.11.19	1	1	1	1	Nursing	4	1	1	2	2	1	7	10	7	3	10	21	I	1	6	5	4	4	4	19	12	7	85	30	55	22
1672	1590	IM324	22.11.19	1	2	1	1	Nursing	4	1	1	2	2	1	6	10	2	1	3	53	IIII	3	3.5	6	7	1	6	20	15	5	118	45	73	24
1673	1591	IM325	19.11.19	1	1	1	1	Midwifery	3	1	1	2	2	2	5	8	4	2	4	45	II	2	4	6	6	3.5	6	26	16	10	112	41	71	30
1674	1592	IM326	19.11.19	1	2	1	1	Midwifery	3	1	1	2	2	1	5	9	6	2	8	46	II	2	7	6	6.5	5	6	14	10	4	115	40	75	22
1675	1593	IM327	19.11.19	1	1	1	1	Midwifery	3	1	1	1	2	2	7	10	5	2	10	59	IIII	3	7	6	7	6.5	7	11	8	3	124	47	77	14
1676	1594	IM328	19.11.19	1	1	1	1	Midwifery	3	1	1	1	2	1	6	8	6	2	6	46	II	2	6.5	6.5	6.5	4.5	4	25	15	10	100	22	78	23
1677	1595	IM329	19.11.19	1	1	1	1	Midwifery	3	1	1	1	2	2	6	7	5	2	7	43	II	2	7	7	6.5	4.5	4.5	24	16	8	93	32	61	25
1678	1596	IM330	19.11.19	1	1	1	1	Midwifery	3	1	1	2	2	2	6	8	6	2	8	53	IIII	3	7	5.5	6	5.5	5	25	17	8	130	48	82	22
1679	1597	IM331	19.11.19	1	1	1	1	Midwifery	3	1	1	2	2	2	7	8	6	2	6	45	II	2	6	6	6	4.5	6.5	19	15	4	105	32	73	18
1680	1598	IM332	19.11.19	1	1	1	1	Midwifery	3	1	1	1	2	1	5	10	6	2	8	53	IIII	3	6.5	6	6	3.5	6.5	28	20	8	130	50	80	24
1681	1599	IM333	19.11.19	1	1	1	1	Midwifery	3	1	1	1	2	2	5	8	6	2	7	54	IIII	3	3.5	6.5	7	3	5	20	15	5	114	36	78	19
1682	1600	IM334	19.11.19	1	1	1	1	Midwifery	3	1	1	1	1	2	7	8	9	3	7	33	II	2	7	4	7	4.5	5	18	16	2	111	46	65	19
1683	1601	IM335	19.11.19	1	1	1	1	Midwifery	3	1	1	1	1	2	6	10	4	2	7	56	IIII	3	6	6	6	2.5	5.5	27	19	8	107	37	70	27
1684	1602	IM336	19.11.19	1	1	1	1	Midwifery	3	1	1	1	1	2	7	9	6	2	8	44	II	2	4	6	6	4	5	18	13	5	96	38	58	17
1685	1603	IM337	19.11.19	1	1	1	1	Midwifery	3	1	1	1	1	1	6	10	5	2	7	55	IIII	3	6.5	6.5	6.5	2	5	13	8	5	115	43	72	21
1686	1604	IM338	19.11.19	1	1	1	1	Midwifery	3	1	1	2	2	2	6	10	6	2	7	33	II	2	3.5	4.5	6.5	6.5	2	19	13	6	89	40	49	17
1687	1605	IM339	19.11.19	1	1	1	1	Midwifery	3	1	1	1	2	1	6	10	4	2	5	38	II	2	4	6.5	6	2	4	19	11	8	106	36	70	25
1688	1606	IM340	19.11.19	1	1	1	1	Midwifery	3	1	1	1	2	2	6	8	5	2	8	37	II	2	5	4	4.5	3	4	11	6	5	87	20	67	27
1689	1607	IM341	19.11.19	1	1	1	1	Midwifery	3	1	1	2	2	1	5	7	7	3	7	42	II	2	4	6	4	6	4	22	17	5	118	46	72	17
1690	1608	IM342	19.11.19	1	1	1	1	Midwifery	3	1	1	1	2	2	6	10	5	2	7	42	II	2	6	6.5	6	3	5	29	21	8	98	36	62	27
1691	1609	IM343	19.11.19	1	1	1	1	Midwifery	3	1	1	1	2	1	5	9	5	2	8	50	II	2	7	6.5	6.5	5.5	5	14	10	4	94	33	61	20
1692	1610	IM344	19.11.19	1	1	1	1	Midwifery	3	1	1	1	2	1	6	8	6	2	7	44	II	2	5	6.5	6.5	3	4.5	18	12	6	99	32	67	25
1693	1611	IM345	19.11.19	1	1	1	1	Midwifery	3	1	1	1	1	2	5	10	6	2	8	42	II	2	4.5	6	4.5	2.5	5	26	18	8	89	33	56	23
1694	1612	IM346	19.11.19	1	1	1	1	Midwifery	3	1	1	1	1	2	7	8	6	2	6	55	IIII	3	4.5	6.5	6	4	6	16	11	5	108	36	72	22
1695	1613	IM347	19.11.19	1	1	1	1	Midwifery	3	1	1	1	3	1	6	10	4	2	5	44	II	2	2	6	4.5	2	4	17	12	5	76	21	55
1696	1614	IM348	29.11.19	1	3	5	1	Nursing	4	1	1	2	1	1	6	10	8	3	8	35	II	2	6.5	6.5	6.5	4.5	5	12	8	4	114	36	78	18
1697	1615	IM349	29.11.19	1	2	5	1	Nursing	4	1	1	1	3	1	6	10	10	3	8	65	IV	4	7	5.5	7	5.5	7	22	18	4	138	54	84	28
1698	1616	IM350	29.11.19	1	2	5	1	Nursing	4	1	1	2	3	1	7	10	7	3	6	44	II	2	6	5.5	6.5	4	3.5	21	13	8	113	45	68	24
1699	1617	IM351	29.11.19	1	2	5	1	Nursing	4	1	1	1	3	1	8	10	10	3	10	42	II	2	5	4.5	7	5.5	4	10	6	4	86	28	58	22
1700	1618	IM352	29.11.19	1	3	5	1	Nursing	4	1	1	1	3	1	6	7	6	2	9	47	II	2	6.5	6	6.5	5.5	3	25	16	9	92	44	48	5
1701	1619	IM353	29.11.19	1	3	5	1	Nursing	4	1	1	1	2	1	6	10	6	2	7	42	II	2	4.5	7	6.5	4	4.5	19	12	7	101	30	71	16
1702	1620	IM354	29.22.29	1	2	5	1	Nursing	4	1	1	1	3	1	4	10	8	3	8	46	II	2	6.5	6.5	6.5	5	4.5	13	9	4	113	44	69	14
1703	1621	IM355	29.11.19	1	3	5	1	Nursing	4	1	1	2	3	1	5	8	4	2	7	53	IIII	3	4.5	6	7	2.5	5	28	20	8	117	46	71	25
1704	1622	IM356	29.11.19	1	3	5	1	Nursing	4	1	1	2	3	1	6	7	4	2	3	40	II	2	6.5	6	6	3.5	5	26	21	5	112	37	75	24
1705	1623	IM357	29.11.19	1	2	5	1	Nursing	4	1	1	2	3	1	5	9	6	2	6	56	IIII	3	4.5	7	6.5	3	4.5	23	14	9	110	36	74	19
1706	1624	IM358	29.11.19	1	2	5	1	Nursing	4	1	1	1	2	1	5	8	5	2	8	50	II	2	5.5	6.5	3.5	1	5	29	17	12	115	41	74	25
1707	1625	IM359	29.11.19	1	3	5	1	Nursing	4	1	1	2	2	1	6	10	4	2	4	37	II	2	4.5	6	6.5	2	5	31	21	10	54	32	22	20
1708	1626	IM360	29.11.19	1	2	5	1	Nursing	4	1	1	1	3	2	7	9	7	3	9	44	II	2	6.5	6	6	5.5	4.5	9	8	1	104	36	68	16
1709	1627	IM361	29.11.19	1	2	5	1	Nursing	4	1	1	1	2	1	6	10	6	2	7	36	II	2	3.5	7	7	3	4.5	19	12	7	77	22	55	23
1710	1628	IM362	29.11.19	1	3	5	1	Nursing	4	1	1	1	2	1	3	7	5	2	3	38	II	2	1.5	6	6.5	2	4	21	11	10	124	44	80	31
1711	1629	IM363	29.11.19	1	3	5	1	Nursing	4	1	1	1	3	1	3	6	6	2	6	27	I	1	6.5	3	7	6	5.5	16	11	5	118	50	68	16
1712	1630	IM364	29.11.19	1	3	5	1	Nursing	4	1	1	2	3	1	4	8	8	3	5	44	II	2	6.5	4	5.5	4.5	6.5	14	8	6	111	46	65	20
1713	1631	IM365	29.11.19	1	3	5	1	Nursing	4	1	1	1	3	1	5	9	7	3	7	40	II	2	6.5	5.5	4.5	2	4	20	15	5	91	27	64	11
1714	1632	IM366	29.11.19	1	3	5	1	Nursing	4	1	1	1	3	1	6	8	7	3	7	30	I	1	5	4	5	4.5	4.5	16	13	3	75	32	43	23
1715	1633	IM367	29.11.19	1	3	5	1	Nursing	4	1	1	2	3	1	6	10	8	3	10	37	II	2	5	7	6	6	4	11	7	4	127	49	78	6
1716	1634	IM368	29.11.19	1	3	5	1	Nursing	4	1	1	2	3	1	4	8	4	2	9	35	II	2	7	5.5	5.5	5	5	16	12	4	108	46	62	9
1717	1635	IM369	29.11.19	1	3	5	1	Nursing	4	1	1	1	3	1	4	10	4	2	9	54	IIII	3	6.5	6.5	3	6	3	18	11	7	105	36	69	22
1718	1636	IM370	29.11.19	2	3	5	1	Nursing	4	1	1	1	3	1	5	7	9	3	8	36	II	2	3.5	5.5	4.5	3	5	28	19	9	98	38	60	17
1719	1637	IM371	29.11.19	1	2	5	1	Nursing	4	1	1	1	3	1	5	8	6	2	5	49	II	2	6.5	6.5	4	2	4	14	10	4	86	32	54	20
1720	1638	IM372	29.11.19	1	2	5	1	Nursing	4	1	1	1	3	2	8	8	6	2	9	43	II	2	7	6.5	6.5	3.5	6	14	8	6	110	45	65	10
1721	1639	IM373	29.11.19	1	2	5	1	Nursing	4	1	1	2	3	1	4	10	6	2	6	48	II	2	5.5	6	6	3	5	17	13	4	86	28	58	25
1722	1640	IM374	29.11.19	1	3	5	1	Nursing	4	1	1	2	3	1	3	8	9	3	8	36	II	2	5.5	5	7	1.5	5.5	13	9	4	94	37	57	19
1723	1641	IM375	29.11.19	1	2	5	1	Nursing	4	1	1	1	2	2	5	9	5	2	9	40	II	2	6	6	6	4.5	6	19	13	6	112	41	71	19
1724	1642	IM376	29.11.19	1	3	5	1	Nursing	4	1	1	1	2	2	8	5	5	2	5	18	I	1	3	4	4	4	4	9	8	1	84	31	53	23
1725	1643	IM377	29.11.19	1	2	5	1	Nursing	4	1	1	1	2	1	6	10	4	2	4	47	II	2	6.5	1.5	3.5	2.5	6	21	17	4	102	33	69	23
1726	1644	IM378	29.11.19	1	3	5	1	Nursing	4	1	1	1	2	1	6	10	7	3	5	40	II	2	6	6.5	6	2	5	23	14	9	99	29	70	18
1727	1645	IM379	29.11.19	1	3	5	1	Nursing	4	1	1	2	3	1	7	8	8	3	8	45	II	2	6	6	5	4	5.5	19	13	6	128	45	83	15
1728	1646	IM380	29.11.19	1	3	5	1	Nursing	4	1	1	1	2	1	6	9	4	2	7	52	IIII	3	4.5	6	6	2	4.5	21	15	6	107	35	72	28
1729	1647	IM381	29.11.19	1	2	5	1	Nursing	4	1	1	1	3	1	7	9	5	2	7	41	II	2	5	5.5	5	4.5	4	14	10	4	100	39	61	21
1730	1648	IM382	29.11.19	1	2	5	1	Nursing	4	1	1	2	3	1	5	10	8	3	9	36	II	2	5.5	5.5	5.5	2.5	5.5	18	14	4	97	39	58	20
1731	1649	IM383	29.11.19	1	2	5	1	Nursing	4	1	1	1	2	2	7	8	5	2	7	51	II	2	6	7	6	4.5	7	11	7	4	104	47	57	24
1732	1650	IM384	29.11.19	1	3	5	1	Nursing	4	1	1	1	2	1	5	10	7	3	9	44	II	2	5	5	5.5	4	4	14	10	4	99	38	61	21
1733	1651	IM385	29.11.19	1	3	5	1	Nursing	4	1	1	2	3	1	8	8	4	2	6	9	I	1	3.5	6	6.5	5	4	12	7	5	94	38	56	20
1734	1652	IM386	29.11.19	1	3	5	1	Nursing	4	1	1	1	3	1	2	10	4	2	6	29	I	1	6.5	6.5	6	6	6	17	14	3	98	36	62	18
1735	1653	IM387	29.11.19	1	2	5	1	Nursing	4	1	1	1	2	1	6	9	5	2	6	39	II	2	4	7	6	2	6.5	10	8	2	98	30	68	18
1736	1654	IM388	29.11.19	1	2	5	1	Nursing	4	1	1	1	2	1	6	8	10	3	9	35	II	2	6.5	6.5	6.5	2	5.5	16	11	5	117	47	70	17
1737	1655	IM389	29.11.19	1	3	5	1	Nursing	4	1	1	2	2	1	4	8	5	2	5	43	II	2	6	4	7	1	4.5	18	16	2	147	56	91	13
1738	1656	IM390	29.11.19	1	3	5	1	Nursing	4	1	1	1	2	1	6	10	5	2	4	39	II	2	4	4	4	1.5	3.5	26	15	11	79	20	59	25
1739	1657	IM391	29.11.19	1	2	5	1	Nursing	4	1	1	1	3	1	6	7	7	3	8	41	II	2	6.5	6	5.5	5	4	13	9	4	90	40	50	23
1740	1658	IM392	29.11.19	1	2	5	1	Nursing	4	1	1	1	2	2	8	10	8	3	8	36	II	2	4.5	5.5	5.5	2.5	4.5	11	7	4	88	35	53	20
1741	1659	IM393	29.11.19	1	2	5	1	Nursing	4	1	1	1	3	2	5	8	8	3	7	49	II	2	6	4.5	6	3.5	5	6	5	1	102	36	66	20
1742	1660	IM394	29.11.19	1	3	5	1	Nursing	4	1	1	1	3	1	6	7	7	3	5	27	I	1	3	4	6	4	4	26	19	7	93	20	73	27
1743	1661	IM395	29.11.19	1	2	5	1	Nursing	4	1	1	1	2	2	5	6	8	3	7	50	II	2	6	6.5	6	5	6.5	5	4	1	93	36	57	22
1744	1662	IM396	29.11.19	1	2	5	1	Nursing	4	1	1	1	2	1	4	10	7	3	7	33	II	2	6.5	4.5	5	2.5	3	32	21	11	88	30	58	24
1745	1663	IM397	16.12.19	1	1	2	1	Nursing	4	1	1	1	2	1	5	8	5	2	4	48	II	2	6	4.5	4.5	3.5	5	21	14	7	70	28	42	23
1746	1664	IM398	16.12.19	1	1	2	2	Nursing	4	1	1	2	1	1	6	8	8	3	8	63	IIII	3	4.5	4	4	4	4	13	9	4	78	33	45	22
1747	1665	IM399	22.11.19	2	1	1	1	Nursing	4	1	1	2	3	2	5	10	3	1	7	43	II	2	3.5	5.5	3.5	2.5	7	22	14	8	110	31	79	22
1748	1666	IM400	17.01.20	1	1	2	1	Midwifery	3	1	1	1	2	1	7	10	9	3	10	15	I	1	6.5	6.5	6.5	6.5	4	21	18	3	95	41	54
1749	1667	KS464	2020-03-04	2	2	3	1	Medical	1	1	1	1	2	1	6	10	7	3	10	54	IIII	3	6	6	5	6	5.5	5	2	3	137	55	82	10
1750	1668	KS465	2020-02-26	1	2	2	1	Medical	1	1	2	2	2	2	7	9	6	2	8	52	IIII	3	7	5.5	5.5	4	5	13	4	9	103	36	67	9
1751	1669	KS466	2020-02-28	2	2	2	1	Medical	1	1	1	1	2	2	8	9	5	2	8	48	II	2	7	6	6	3.5	6.5	13	7	6	132	46	86	16
1752	1670	KS467		2	1	2	1	Medical	1	1	1	1	2	2	6	7	7	3	8	32	I	1	6	5.5	4	3.5	5.5	13	4	9	94	40	54	14
1753	1671	KS468		1	1	2	1	Medical	1	1	1	1	2	1	7	8	6	2	9	58	IIII	3	7	4.5	7	4	4.5	10	3	7	115	41	74	17
1754	1672	KS463	2020-01-20	2	2	3	1	Physiotherapy	2	1	1	1	1	1	7	8	6	2	8	39	II	2	3.5	4.5	3	4	5.5	21	7	14	98	38	60	11
1755	1673	KS463		1	2	3	1	Physiotherapy	2	1	1	2	3	1	6	9	5	2	5	38	II	2	4.5	5.5	5.5	3.5	4.5	12	4	8	91	32	59	20
1756	1674	KS491	2020-01-17	1	2	3	1	Physiotherapy	2	1	1	1	1	2	7	8	9	3	8	40	II	2	6	5	2	6	6	14	3	11	97	41	56	12
1757	1675	KS490	2020-01-16	1	2	3	1	Physiotherapy	2	1	1	1	1	2	7	10	5	2	8	44	II	2	5.5	6	6.5	2.5	4.5	16	4	12	106	37	69	17
1758	1676	KS489	2020-01-16	1	2	3	1	Physiotherapy	2	1	1	1	1	1	6	10	5	2	6	54	IIII	3	2	6.5	7	1.5	2.5	13	7	6	105	26	79	30
1759	1677	KS488	2020-01-16	1	2	3	1	Physiotherapy	2	1	1	1	1	2	6	10	6	2	7	53	IIII	3	6.5	6	6	5.5	6	18	5	13	120	44	76	15
1760	1678	KS487	2020-01-16	1	2	3	1	Physiotherapy	2	1	1	1	1	1	5	10	8	3	8	65	IV	4	7	6.5	7	5	5.5	9	1	8	93	37	56	20
1761	1679	KS486	2020-01-16	1	2	3	1	Physiotherapy	2	1	1	1	1	1	5	10	8	3	8	46	II	2	4.5	6.5	6	5.5	5	15	4	11	95	39	56	16
1762	1680	KS485	2020-01-16	1	2	3	1	Physiotherapy	2	1	1	1	1	1	7	8	5	2	8	48	II	2	6.5	6	5	6.5	5	15	6	9	120	48	72	21
1763	1681	KS484	2020-01-16	2	2	3	1	Physiotherapy	2	1	1	1	2	1	5	10	8	3	6	43	II	2	6	6.5	6.5	5	5	20	6	14	106	44	62	18
1764	1682	KS483	2020-01-16	1	2	3	1	Physiotherapy	2	1	1	2	2	1	6	9	7	3	9	40	II	2	6.5	6.5	5.5	4.5	6.5	10	5	5	98	38	60	22
1765	1683	KS482		1	2	3	1	Physiotherapy	2	1	1	1	1	1	6	10	4	2	6	56	IIII	3	6.5	7	6.5	4	5.5	11	5	6	135	54	81	9
1766	1684	KS481	2019-01-20	2	2	3	1	Physiotherapy	2	1	1	1	1	1	6	7	5	2	10	37	II	2	7	5	6	6	7	17	5	12	134	52	82	12
1767	1685	KS480		2	1	3	1	Physiotherapy	2	1	1	2	2	1	5	7	5	2	7	28	I	1	4	6	4.5	4	4	14	6	8	90	34	56	23
1768	1686	KS479	2020-01-22	2	2	3	1	Physiotherapy	2	1	1	1	2	2	6	6	5	2	5	29	I	1	6.5	6.5	4	6	3	15	4	11	75	24	51	17
1769	1687	KS478		2	2	3	1	Physiotherapy	2	1	1	1	2	1	7	8	5	2	6	43	II	2	6	6	6.5	4	6.5	13	5	8	111	40	71	18
1770	1688	KS477	2020-01-25	1	2	3	1	Physiotherapy	2	1	1	2	1	1	5	10	5	2	8	42	II	2	6.5	4.5	4	4	6.5	10	5	5	124	37	87	13
1771	1689	KS476	2020-01-17	2	2	3	1	Physiotherapy	2	1	1	1	1	1	8	9	7	3	9	46	II	2	3	6	6.5	5	4.5	12	5	7	93	35	58	13
1772	1690	KS475	2020-01-28		2	3	1	Physiotherapy	2	1	1	1	1	2	8	8	7	3	8	48	II	2	5	5.5	5.5	6	5	13	6	7	106	39	67	17
1773	1691	KS474	2020-01-16	1	2	3	1	Physiotherapy	2	1	1	1	2	2	8	8	6	2	5	61	IIII	3	5	6	7	7.5	4	13	5	8	95	33	62	28
1774	1692	KS473	2020-01-20	1	2	3	1	Physiotherapy	2	1	1	1	1	2	7	9	5	2	10	44	II	2	7	6.5	7	1.5	5.5	13	6	7	114	43	71	10
1775	1693	KS472	2020-01-18	1	2	3	1	Physiotherapy	2	1	1	1	3	2	6	10	3	1	4	55	IIII	3	6	6	2.5	1	5.5	16	5	11	96	28	68	32
1776	1694	KS471	2020-01-17	1	2	3	1	Physiotherapy	2	1	1	2	2	1	5	10	7	3	8	50	II	2	7	6.5	5.5	6.5	5.5	18	5	13	119	48	71	10
1777	1695	KS470	2020-01-19	1	2	3	1	Physiotherapy	2	1	1	1	1	2	7	8	4	2	7	45	II	2	5	6.5	4.5	1.5	5	15	5	10	101	37	64	10
1778	1696	KS469	2020-01-27	1	2	3	1	Physiotherapy	2	1	1	1	1	1	6	8	6	2	6	43	II	2	6	6	4.5	4	5	31	11	20	105	41	64	16
1779	1697	KS468	2020-01-27	1	2	3	1	Physiotherapy	2	1	1	2	1	1	6	8	7	3	8	41	II	2	4.5	5	6	3.5	4	18	5	13	10	39	62	16
1780	1698	KS467	2020-01-27	1	2	3	1	Physiotherapy	2	1	1	1	1	2	6		6	2	7	41	II	2	5	6.5	5	4	5.5	11	5	6	111	31	80	14
1781	1699	KS466	2020-01-16	2	2	3	1	Physiotherapy	2	1	1	1	1	1	7	8	8	3	10	28	I	1	6.5	4	4.5	6	6.5	11	5	6	97	39	58	17
1782	1700	KS465	2020-01-20	2	2	3	1	Physiotherapy	2	1	1	1	2	2	6	6	8	3	6	42	II	2	6.5	5.5	3	3.5	4	19	4	15	115	50	65	17
1783	1701	KS464	2020-02-28	2	2	3	1	Physiotherapy	2	1	1	1	2	1	5	10	10	3	10	26	I	1	5	7	7	4	5.5	28	7	21	132	48	84	19
